# Supplementary material for: Genomic dissection of iron toxicity tolerance in rice identifies key loci, candidate genes, and associated haplotypes
Source: Sci Rep. 2026 Mar 9;16:12767. doi: 10.1038/s41598-026-38841-9 (PMC13096636; doi:10.1038/s41598-026-38841-9)
Supplement: Supplementary file 4 — Supplementary Material 4 [file 41598_2026_38841_MOESM4_ESM.xlsx]

## Sheet: Assumptions
Scenario	LOD	R² (%)	kb:cM	Rationale
S0	3	10	200	Baseline (main analysis)
S1	2.5	10	200	Low LOD sensitivity
S2	3.5	10	200	High LOD sensitivity
S3	3	5	200	Low-effect R² sensitivity
S4	3	15	200	High-effect R² sensitivity
S5	3	10	150	Dense genetic map assumption
S6	3	10	250	Sparse genetic map assumption
S7 (worst-case)	2.5	5	250	Conservative assumptions combined
S8 (best-case)	3.5	15	150	Optimistic assumptions combined
S9 (median-case)	2.5	5	200	Conservative assumptions combined
S10 (median-case)	3.5	15	200	Conservative assumptions combined

## Sheet: Observation
Scenario-wise interpretation
Scenario type	Dominant change	Observed impact
LOD-only (S1, S2)	LOD 2.5–3.5	Minimal positional change
R²-only (S3, S4)	R² 5–15%	Minor–moderate shifts
kb–cM-only (S5, S6)	150 or 250 kb cM⁻¹	Moderate shifts
Combined conservative/extreme (S7, S8)	LOD + R² + kb–cM	Largest divergence
Median / balanced (S9, S10)	Mixed but central	Closest to S0
