# Supplementary material for: Genomic dissection of iron toxicity tolerance in rice identifies key loci, candidate genes, and associated haplotypes
Source: Sci Rep. 2026 Mar 9;16:12767. doi: 10.1038/s41598-026-38841-9 (PMC13096636; doi:10.1038/s41598-026-38841-9)
Supplement: Supplementary file 5 — Supplementary Material 5 [file 41598_2026_38841_MOESM5_ESM.xlsx]

## Sheet: Sheet1
MetaQTL	Mean R2	Cluster size	CGs ≥2		MQTL tier	Criteria	No. of MQTLs	R² range	CG range
7.2	11.1	10	5		Core high-confidence	Cluster ≥5, R² ≥10, CG ≥5	10	10.0–23.1	5–11
4.5	10	10	1		Moderate-confidence	Cluster ≥3, R² ≥10	29	10.0–31.0	0–12
1.5	16.67	9	3		Exploratory MQTLs	Cluster =2	24	7.0–17.0	0–16
7.3	10.22	9	11
1.7	23.13	8	0
1.6	20	7	8
2.3	17.29	7	2
2.2	11.14	7	8
6.2	10.28	7	5
7.6	20	6	1
1.1	16.83	6	3
7.4	10.83	6	5
7.1	10	6	5
8.4	10	6	3
2.6	15.86	5	5
11.4	14.4	5	0
10.1	13.6	5	2
8.2	10.4	5	0
3.1	10.29	5	8
9.6	10	5	6
5.7	9.2	5	4
3.8	12.25	4	4
2.5	11.25	4	4
8.3	10	4	4
9.7	10	4	11
6.3	9.5	4
5.6	8.5	4	3
7.8	8	4	1
3.7	31	3	9
11.1	14.33	3	10
5.1	13.33	3	5
8.5	12.33	3	0
8.7	12	3	9
1.4	11	3	5
3.3	10.67	3	10
1.2	10	3	3
2.7	10	3	12
5.2	10	3	7
5.4	10	3	2
10.2	10	3	4
7.5	9.66	3	1
1.3	8.33	3	3
3.2	8	3	11
3.1	7	3	0
1.8	17	2	4
5.3	15	2	2
4.3	13.5	2	4
8.6	13.5	2	1
11.3	11.5	2	1
5.8	11	2	6
7.9	11	2	0
8.1	11	2	9
2.4	10	2	0
4.7	10	2	7
6.1	10	2	8
11.5	10	2	5
3.5	9.5	2	2
7.7	9.5	2	0
3.9	8.5	2	16
9.5	8.5	2	8
12.3	8.5	2	3
12.1	8	2	3
12.2	7	2	2

## Sheet: Sheet2
MQTL	Cluster size	Mean R² (%)	Trait breadth	CGs (≥2 RNA-seq)	Interpretation
7.2	10	11.1	Multi-trait	5	Core integrative MQTL
7.3	9	10.22	Multi-trait	11	Core integrative MQTL
1.6	7	20	Multi-trait	8	Core integrative MQTL
2.2	7	11.14	Multi-trait	8	Core integrative MQTL
6.2	7	10.28	Growth-dominant	5	Breeding-relevant MQTL
3.7	3	31	Growth-dominant	9	Moderate-confidence MQTL
11.1	3	14.33	Fe accumulation	10	Moderate-confidence MQTL
9.7	4	10	Tolerance indices	11	Moderate-confidence MQTL
