# Supplementary material for: Genomic dissection of iron toxicity tolerance in rice identifies key loci, candidate genes, and associated haplotypes
Source: Sci Rep. 2026 Mar 9;16:12767. doi: 10.1038/s41598-026-38841-9 (PMC13096636; doi:10.1038/s41598-026-38841-9)
Supplement: Supplementary file 13 — Supplementary Material 13 [file 41598_2026_38841_MOESM13_ESM.xlsx]

## Sheet: MQTL and trait group
Table S8. Trait category composition of MQTLs based on contributing QTLs. Each MQTL is decomposed according to the phenotypic trait class of its constituent QTLs, illustrating integrative versus trait-specific genomic regions associated with Fe toxicity response.
MetaQTL	Start Marker	Start position	Stop Marker	Stop position	QTL	Trait	Trait group (description)	Individual R2	Mean R2	Cluster size	bp Start	bp Stop
1.1	RM10137	10.87	RM10146	11.83	qDu1c	Iron toxicity tolerance	Composite iron toxicity tolerance / stress index	10	16.8333	6	2740418	2979574
					qFvFm1	Maximum quantum efficiency of PSII (chlorophyll fluorescence)	Physiological / photosynthetic efficiency trait	6
					qFe1	Iron concentration in grain under alternate wetting and drying	Iron accumulation and partitioning trait	10
					qM5-1	Leaf rolling factor	Visual symptom–based stress response trait	10
					qNPQ1a	Non-photochemical quenching	Physiological / photosynthetic efficiency trait	40
					qRFe1	Relative iron tolerance index	Composite iron toxicity tolerance / stress index	25
1.2	RM8083	35.57	RM10586	37.31	qDu1e	Iron toxicity tolerance	Composite iron toxicity tolerance / stress index	10	10	3	8915741	9349811
					qDufey12-1-12	Leaf bronzing index	Visual symptom–based stress response trait	10
					qDu1F	Iron toxicity tolerance	Composite iron toxicity tolerance / stress index	10
1.3	RM10898	59.63	RM10926	61.43	qDufey12-1-13	Maximum quantum efficiency of PSII (chlorophyll fluorescence)	Physiological / photosynthetic efficiency trait	10	8.33333	3	14906908	15395949
					qRM243	Leaf bronzing index	Visual symptom–based stress response trait	6
					qFRRDW1b	Relative root dry weight	Biomass and growth-related trait	9
1.4	RM10975	66.81	RM8079	69.96	qFc-1	Iron concentration in plant tissue	Iron accumulation and partitioning trait	12	11	3	16720237	17514968
					qFETPX-1-1	Leaf bronzing score	Visual symptom–based stress response trait	11
					qSH_Fe1	Shoot height under Fe stress	Biomass and growth-related trait	10
1.5	RM11188	86.29	RM11208	87.86	qTN1a	Tiller number	Biomass and growth-related trait	42	16.6667	9	21596783	21991292
					qDufey12-1-1	Leaf bronzing index	Visual symptom–based stress response trait	10
					qLBI1.1	Leaf bronzing index	Visual symptom–based stress response trait	18
					qRM5638	Yield	Biomass and yield-related trait	4
					qDufey12-1-3	Shoot dry weight	Biomass and growth-related trait	10
					qDufey12-1-17	100-grain weight (g)	Biomass and yield-related trait	6
					qRDW1.1	Root dry weight	Biomass and growth-related trait	9
					qSR1.1	Root surface resistance	Physiological / root functional trait	41
					qDufey12-1-9	Root surface resistance	Physiological / root functional trait	10
1.6	RM11297	94.94	RM3366	96.95	qTN1a	Tiller number	Biomass and growth-related trait	42	20	7	23760658	24263311
					qSR1.2	Root surface resistance	Physiological / root functional trait	41
					qRDW1.2	Root dry weight	Biomass and growth-related trait	9
					qDufey12-1-2	Leaf bronzing index	Visual symptom–based stress response trait	10
					qDufey12-1-4	Shoot dry weight	Biomass and growth-related trait	10
					qDufey12-1-15	Maximum quantum efficiency of PSII (chlorophyll fluorescence)	Physiological / photosynthetic efficiency trait	10
					qLB1 1.2	Leaf bronzing index	Visual symptom–based stress response trait	18
1.7	RM11488	110.14	RM1232	110.42	qGRA1	Grain area	Biomass and yield-related trait	10	23.125	8	27559809	27632712
					qRDSDW1-3	Ratio of dry shoot to dry root weight	Biomass allocation trait	15
					qDHA/AS1	Dehydroascorbate to ascorbate ratio	Biochemical redox and oxidative stress trait	25
					qDHA1	Dehydroascorbate to ascorbate ratio	Biochemical redox and oxidative stress trait	10
					qRDW19	Root dry weight	Biomass and growth-related trait	39
					qAPA1	Ascorbate peroxidase activity	Biochemical antioxidant defence trait	23
					qRDSDW1-1	Ratio of dry shoot to dry root weight	Biomass allocation trait	32
					qLBI1-1	Leaf bronzing index	Visual symptom–based stress response trait	31
1.8	RM265	139.62	RM3403	139.87	qRDSDW1-2	Ratio of dry shoot to dry root weight	Biomass allocation trait	13	17	2	35196573	34995785
					qRDSDW1-4	Ratio of dry shoot to dry root weight	Biomass allocation trait	21
2.2	RM7501	36.95	RM12930	38.85	qDufey12-2-3	Chlorophyll content index	Visual and chlorophyll-related stress trait	10	11.1429	7	9244171	9717969
					qLogLBI2	Leaf bronzing index	Visual symptom–based stress response trait	7
					qLBI2	Leaf bronzing index	Visual symptom–based stress response trait	5
					qCCI2	Chlorophyll content index	Visual and chlorophyll-related stress trait	26
					qDu2b	Iron toxicity tolerance	Composite iron toxicity tolerance / stress index	10
					qDu2c	Iron toxicity tolerance	Composite iron toxicity tolerance / stress index	10
					qFe2.1	Shoot fresh weight under Fe stress	Biomass and growth-related trait	10
2.3	RM5439	48.38	RM13065	49.75	qSWC2.1	Shoot water content	Physiological water status trait	13	17.2857	7	12099918	12444539
					qDufey12-2-9	Shoot iron concentration	Iron accumulation and partitioning trait	36
					qRDW2.1	Root dry weight	Biomass and growth-related trait	7
					qDufey12-2-1	Leaf bronzing index	Visual symptom–based stress response trait	10
					qDufey12-2-11	Shoot water content	Physiological water status trait	13
					qSIC2.1	Shoot iron concentration	Iron accumulation and partitioning trait	36
					qRDW2.2	Root dry weight	Biomass and growth-related trait	6
2.4	RM13123	57.79	RM13130	58.38	qSWC2.2	Shoot water content	Physiological water status trait	12	10	2	14328767	14494685
					qRI2	Root length	Biomass and root architecture trait	8
2.5	RM2634	82.06	RM13414	83.92	qFeCon.2	Iron concentration in plant tissue	Iron accumulation and partitioning trait	10	11.25	4	20495111	20960569
					qFe2.3	Chlorophyll fluorescence–based shoot iron content	Iron accumulation and partitioning trait	10
					qFRRDW2b	Relative root dry weight	Biomass and growth-related trait	16
					qFRRDW2a	Relative root dry weight	Biomass and growth-related trait	9
2.6	RM13603	98.08	RM13628	100.39	qFECon.2	Iron concentration in plant tissue	Iron accumulation and partitioning trait	10	15.8571	4	24500209	25112534
					qFeMTS2.2	Metal tolerance score	Composite iron toxicity tolerance / stress index	2
					qDufey2-2-10	Leaf bronzing index	Visual symptom–based stress response trait	7
					qFeSDW2	Shoot dry weight	Biomass and growth-related trait	45
					qDufey12-2-8	Maximum quantum efficiency of PSII (chlorophyll fluorescence)	Physiological / photosynthetic efficiency trait	27
2.7	RM525	113.15	RM13843	115.95	qFe2.4	Chlorophyll fluorescence–based shoot iron content	Iron accumulation and partitioning trait	10	10	3	28267534	28967074
					qSFW_Fe2.2	Shoot fresh weight under Fe stress	Biomass and growth-related trait	10
					qM5-3	Iron concentration in plant tissue	Iron accumulation and partitioning trait	10
3.1	RM14392	10.94	RM6883	12.32	qDu3b	Iron toxicity tolerance	Composite iron toxicity tolerance / stress index	10	10.2857	5	2751406	3097333
					qDu3c	Iron toxicity tolerance	Composite iron toxicity tolerance / stress index	10
					qDufey12-3-9	Panicle dry weight	Biomass and yield-related trait	9
					qSFe3c	Shoot iron content	Iron accumulation and partitioning trait	24
					qSWC3	Shoot water content	Physiological water status trait	5
3.2	RM14575	23.33	RM14607	25.16	qFe3.4	Iron concentration in grain under alternate wetting and drying	Iron accumulation and partitioning trait	10	8	3	5863396	6410992
					qRM1278	Iron concentration in plant tissue	Iron accumulation and partitioning trait	4
					qTBGI129684	Leaf bronzing score	Visual symptom–based stress response trait	10
3.3	RM14708	35.19	RM14751	38.15	qRM517	Iron concentration in plant tissue	Iron accumulation and partitioning trait	6	10.6667	3	8826746	9566506
					qFETOX3	Leaf bronzing score	Visual symptom–based stress response trait	16
					qDu3d	Iron toxicity tolerance	Composite iron toxicity tolerance / stress index	10
3.5	RM15324	81.73	RM15330	82.59	qRdw3	Root dry weight	Biomass and growth-related trait	9	9.5		20663700	20915537
					qDufey12-3-1	Maximum quantum efficiency of PSII (chlorophyll fluorescence)	Physiological / photosynthetic efficiency trait	10
3.7	RM6053	108.75	RM15756	112.22	qSDW3	Shoot dry weight	Biomass and growth-related trait	48	31		27380880	28252864
					qRDW3	Shoot dry weight	Biomass and growth-related trait	35
					qDufey12-3-4	Root surface resistance	Physiological / root functional trait	10
3.8	RM5172	120.94	RM15914	121.77	qFe3.6	Iron concentration in grain under alternate wetting and drying	Iron accumulation and partitioning trait	10	12.25	4	30421880	30653694
					qDufey12-3-2	Leaf bronzing index	Visual symptom–based stress response trait	10
					qDufey12-3-6	Leaf bronzing index	Visual symptom–based stress response trait	20
					qRI3	Root length	Biomass and root architecture trait	9
3.9	RM130	132.72	RM16124	135.72	qRSFW3	Relative shoot fresh weight	Biomass and growth-related trait	10	8.5	2	33386334	34186357
					qOsIRT1	Total plant weight	Biomass and growth-related trait	7
3.1	RM3684	137.64	RM16140	137.85	qSFw3a	Shoot fresh weight under Fe stress	Biomass and growth-related trait	7	7	3	34616140	34669742
					qSdw3a	Shoot dry weight	Biomass and growth-related trait	8
					qSdw3b	Shoot dry weight	Biomass and growth-related trait	6
4.3	RM16634	52.9	RM16672	55.87	qFETOX-4-1Cc	Leaf bronzing score	Visual symptom–based stress response trait	18	13.5	2	13214340	13955757
					qRM471	Leaf bronzing index	Visual symptom–based stress response trait	9
4.5	RM16982	83.83	RM6172	85.24	q1br5chr4c	Iron toxicity tolerance	Composite iron toxicity tolerance / stress index	10	10	10	20852006	21179535
					qLbr5chr4b	Iron toxicity tolerance	Composite iron toxicity tolerance / stress index	10
					qLbr5chr4	Iron toxicity tolerance	Composite iron toxicity tolerance / stress index	10
					qlbr3chr4e	Iron toxicity tolerance	Composite iron toxicity tolerance / stress index	10
					qlbr3chr4d	Iron toxicity tolerance	Composite iron toxicity tolerance / stress index	10
					qlbr3chr4b	Iron toxicity tolerance	Composite iron toxicity tolerance / stress index	10
					qlbr5chr4e	Iron toxicity tolerance	Composite iron toxicity tolerance / stress index	10
					qlbr3chr4	Iron toxicity tolerance	Composite iron toxicity tolerance / stress index	10
					qlbr5chr4d	Iron toxicity tolerance	Composite iron toxicity tolerance / stress index	10
					qlbr3chr4c	Iron toxicity tolerance	Composite iron toxicity tolerance / stress index	10
4.7	RM17375	115.35	RM17392	117.75	qFe4.2	Chlorophyll fluorescence–based shoot iron content	Iron accumulation and partitioning trait	10	10	2	28628544	29328213
					qFe4.1	Iron concentration in shoot under alternate wetting and drying	Iron accumulation and partitioning trait	10
5.1	RM437	15.38	RM17980	17.24	qLBI5	Leaf bronzing index	Visual symptom–based stress response trait	12	13.33	3	3876201	4492917
					qDu5a	Iron toxicity tolerance	Composite iron toxicity tolerance / stress index	10
					qLogLBI5	Leaf bronzing index	Visual symptom–based stress response trait	18
5.2	RM18069	24.72	RM5994	27.15	qlbr3cbr5	Iron toxicity tolerance	Composite iron toxicity tolerance / stress index	10	10	3	6149127	6883785
					qSPAD5.1	SPAD ratio	Visual and chlorophyll-related stress trait	10
					qlbr5chr5	Iron toxicity tolerance	Composite iron toxicity tolerance / stress index	10
5.3	RM18142	30.78	RM18166	32.57	qFe5.1	Shoot fresh weight under Fe stress	Biomass and growth-related trait	10	15	2	7805524	8252621
					qRFe5	Relative iron tolerance index	Composite iron toxicity tolerance / stress index	20
5.4	RM18318	52.87	RM18343	54	qFe5.2a	Root dry weight under stress	Biomass and growth-related trait	10	10	3	13220510	13649242
					qSPAD5.2	SPAD ratio	Visual and chlorophyll-related stress trait	10
					qFe5.2b	Shoot dry weight under stress	Biomass and growth-related trait	10
5.6	RM18634	77.6	RM18638	78.28	qRL-5a	Root length	Biomass and root architecture trait	12	8.5	4	19427973	19662062
					qSfw5b	Shoot fresh weight under Fe stress	Biomass and growth-related trait	10
					qRdw5b	Root dry weight	Biomass and growth-related trait	10
					qFeSDW5	Shoot dry weight	Biomass and growth-related trait	2
5.7	RM18773	86.08	RM5642	88.37	qRL-5a	Root length	Biomass and root architecture trait	12	9.2	5	21611552	22184500
					qsicchr5	Iron toxicity tolerance	Composite iron toxicity tolerance / stress index	10
					qrsdwchr5	Iron toxicity tolerance	Composite iron toxicity tolerance / stress index	10
					qFeRDW5	Root dry weight	Biomass and growth-related trait	4
					qFe5.2	Iron concentration in grain under alternate wetting and drying	Iron accumulation and partitioning trait	10
5.8	RM3476	95.01	RM18919	96.87	qFe5.3	Shoot dry weight under stress	Biomass and growth-related trait	10	11	2	23843930	24310982
					qRL-5b	Root length	Biomass and root architecture trait	12
6.1	RM19423	12.22	RM19439	13.86	qFe6.2a	Leaf bronzing score	Visual symptom–based stress response trait	10	10	2	3184364	3595262
					qFe6.2b	Shoot dry weight under stress	Biomass and growth-related trait	10
6.2	RM19969	52.19	RM19986	55.07	qRN-6	Root number	Biomass and root architecture trait	14	10.28	7	13338527	13908619
					qSFW_Fe6.1	Shoot fresh weight under Fe stress	Biomass and growth-related trait	10
					qFe6.3	Relative fresh weight	Biomass and growth-related trait	10
					qsfw6	Shoot fresh weight under Fe stress	Biomass and growth-related trait	10
					qRdw6	Root dry weight	Biomass and growth-related trait	10
					qsdw6	Shoot dry weight	Biomass and growth-related trait	10
					qSh6	Shoot height under Fe stress	Biomass and growth-related trait	8
6.3	RM19989	55.15	RM19991	55.53	qsfw6	Shoot fresh weight under Fe stress	Biomass and growth-related trait	10	9.5	4	13908619	14253381
					qSh6	Shoot height under Fe stress	Biomass and growth-related trait	8
					qSdw65	Shoot dry weight	Biomass and growth-related trait	10
					qRdw6	Root dry weight	Biomass and growth-related trait	10
7.1	RM20987	11.32	RM1134	14.29	qFeRL7	Root length	Biomass and root architecture trait	4	10	6	2834189	3592890
					qRVRDW7.1	Relative variation in root dry weight	Biomass and growth-related trait	7
					qDHA7	Dehydroascorbate content	Biochemical redox and oxidative stress trait	9
					qGRA7	Grain area	Biomass and yield-related trait	16
					qM5-4	Grain hull area	Biomass and yield-related trait	10
					qDHA/AS2	Dehydroascorbate content	Biochemical redox and oxidative stress trait	14
7.2	RM8009	16.71	RM8263	18.54	qRC	Leaf bronzing index	Visual symptom–based stress response trait	9	11.1	10	4196961	4655195
					qRL-7	Root length	Biomass and root architecture trait	16
					qFETOX-7	Leaf bronzing score	Visual symptom–based stress response trait	12
					qFe7.2	Iron concentration in shoot under alternate wetting and drying	Iron accumulation and partitioning trait	10
					qDHA7	Dehydroascorbate content	Biochemical redox and oxidative stress trait	9
					qRVRDW7.2	Relative variation in root dry weight	Biomass and growth-related trait	9
					qGRA7	Grain area	Biomass and yield-related trait	16
					qM5-4	Grain hull area	Biomass and yield-related trait	10
					qDufey12-7-5	Grain completion length (days)	Biomass and reproductive development trait	6
					qDHA/AS2	Dehydroascorbate content	Biochemical redox and oxidative stress trait	14
7.3	RM21133	19.71	RM21185	23.14	qRC	Leaf bronzing index	Visual symptom–based stress response trait	9	10.22	9	4946994	5873598
					qFvFm7A	Maximum quantum efficiency of PSII (chlorophyll fluorescence)	Physiological / photosynthetic efficiency trait	6
					qFETOX-7	Leaf bronzing score	Visual symptom–based stress response trait	12
					qFe7.2	Iron concentration in shoot under alternate wetting and drying	Iron accumulation and partitioning trait	10
					qDHA7	Dehydroascorbate content	Biochemical redox and oxidative stress trait	9
					qGRA7	Grain area	Biomass and yield-related trait	16
					qM5-4	Grain hull area	Biomass and yield-related trait	10
					qDufey12-7-5	Grain completion length (days)	Biomass and reproductive development trait	6
					qDHA/AS2	Dehydroascorbate content	Biochemical redox and oxidative stress trait	14
7.4	RM21259	28.68	RM3718	31.75	qFvFm7b	Maximum quantum efficiency of PSII (chlorophyll fluorescence)	Physiological / photosynthetic efficiency trait	6	10.83	6	7179993	7956359
					qFe7.3	Chlorophyll fluorescence–based shoot iron content	Iron accumulation and partitioning trait	10
					qDHA7	Dehydroascorbate content	Biochemical redox and oxidative stress trait	9
					qGRA7	Grain area	Biomass and yield-related trait	16
					qM5-4	Grain hull area	Biomass and yield-related trait	10
					qDHA/AS2	Dehydroascorbate content	Biochemical redox and oxidative stress trait	14
7.5	RM21439	53.3	RM21465	57.71	qFe7.4	Iron concentration in grain under alternate wetting and drying	Iron accumulation and partitioning trait	10	9.66	3	13412412	14532666
					qDufey12-7-7	Total plant biomass	Biomass and growth-related trait	9
					qFe7.5	Iron concentration in grain under alternate wetting and drying	Iron accumulation and partitioning trait	10
7.6	RM21478	58.52	RM21500	60.44	qDufey12-7-6	Chlorophyll content index	Visual and chlorophyll-related stress trait	23	20	6	14734925	15334093
					qDufey12-7-2	Maximum quantum efficiency of PSII (chlorophyll fluorescence)	Physiological / photosynthetic efficiency trait	10
					qFe7.5	Iron concentration in grain under alternate wetting and drying	Iron accumulation and partitioning trait	10
					qCCI7.1	Chlorophyll content index	Visual and chlorophyll-related stress trait	34
					qDufey12-7-7	Total plant biomass	Biomass and growth-related trait	9
					qDufey12-7-8	Chlorophyll content index	Visual and chlorophyll-related stress trait	34
7.7	RM21513	62.35	RM21534	65.23	qSFW_Fe7	Shoot fresh weight under Fe stress	Biomass and growth-related trait	10	9.5		15691452	16495963
					qDufey12-7-4	Fertility rate	Biomass and reproductive development trait	9
7.8	RM418	72.11	RM6184	74.33	qDufey12-7-1	Chlorophyll content index	Visual and chlorophyll-related stress trait	10	8	4	18132231	18688317
					qSH_Fe7	Shoot height under Fe stress	Biomass and growth-related trait	10
					qDufey12-7-3	Maximum quantum efficiency of PSII (chlorophyll fluorescence)	Physiological / photosynthetic efficiency trait	10
					qFeSL7	Shoot length	Biomass and growth-related trait	2
7.9	RM21796	87.52	RM5495	87.79	qRN-7	Root number	Biomass and root architecture trait	12	11	2	21984503	22052037
					qFe7.1	Iron concentration in grain under alternate wetting and drying	Iron accumulation and partitioning trait	10
8.1	RM8040	7.94	RM22373	10.88	qM5-5	Root dry weight under stress	Biomass and growth-related trait	10	11	2	2016695	2833539
					qRL-8	Root length	Biomass and root architecture trait	12
8.2	RM22601	25.54	RM22628	28.34	qM5-5	Root dry weight under stress	Biomass and growth-related trait	10	10.4	5	6418791	7225706
					qRM42	Leaf bronzing index	Visual symptom–based stress response trait	12
					qRL-8	Root length	Biomass and root architecture trait	12
					qDu8a	Iron toxicity tolerance	Composite iron toxicity tolerance / stress index	10
					qDufey12-8-3	Panicle dry weight	Biomass and yield-related trait	8
8.3	RM7633	30.91	RM6429	33.41	qFe8.1a	Iron concentration in shoot under alternate wetting and drying	Iron accumulation and partitioning trait	10	10	4	7760949	8384503
					qDufey12-8-3	Panicle dry weight	Biomass and yield-related trait	8
					qFe8.1b	Iron concentration in shoot under alternate wetting and drying	Iron accumulation and partitioning trait	10
					qRL-8	Root length	Biomass and root architecture trait	12
8.4	RM22759	40.63	RM22779	42.61	qrsdwchr8	Iron toxicity tolerance	Composite iron toxicity tolerance / stress index	10	10	6	10189953	10780912
					qrsdwchr8c	Iron toxicity tolerance	Composite iron toxicity tolerance / stress index	10
					qrslchr8	Iron toxicity tolerance	Composite iron toxicity tolerance / stress index	10
					qrsdwchr8b	Iron toxicity tolerance	Composite iron toxicity tolerance / stress index	10
					qrrdwchr8b	Iron toxicity tolerance	Composite iron toxicity tolerance / stress index	10
					qrrdwchr8	Iron toxicity tolerance	Composite iron toxicity tolerance / stress index	10
8.5	RM22789	44.52	RM22832	48.58	qrsdwchr8a	Iron toxicity tolerance	Composite iron toxicity tolerance / stress index	10	12.33	3	11101911	12179264
					qrsdwchr8d	Iron toxicity tolerance	Composite iron toxicity tolerance / stress index	10
					qFETOX8	Leaf bronzing score	Visual symptom–based stress response trait	17
8.6	RM22956	65.43	RM22986	69.91	qFe8.2	Iron concentration in shoot under alternate wetting and drying	Iron accumulation and partitioning trait	10	13.5	2	16388784	17508990
					qFETOX8	Leaf bronzing score	Visual symptom–based stress response trait	17
8.7	RM23037	74.98	RM23080	78.78	qRDSDW8	Ratio of dry shoot to dry root weight	Biomass allocation trait	10	12	3	18760835	19728003
					qDufey12-8-1	Fertility rate	Biomass and reproductive development trait	14
					qRN-8	Root number	Biomass and root architecture trait	12
9.5	RM24497	69.36	RM3533	70.94	qFRRDW9b	Relative root dry weight	Biomass and growth-related trait	15	8.5	2	17494548	17887590
					qFeSL9	Shoot length	Biomass and growth-related trait	2
9.6	RM24575	74.51	RM24600	75.98	qRdw9	Root dry weight	Biomass and growth-related trait	10	10	5	18867627	19385696
					qrsdwchr9	Iron toxicity tolerance	Composite iron toxicity tolerance / stress index	10
					qrslchr9	Iron toxicity tolerance	Composite iron toxicity tolerance / stress index	10
					qrrdwchr9	Iron toxicity tolerance	Composite iron toxicity tolerance / stress index	10
					qTBG1367853b	Leaf bronzing score	Visual symptom–based stress response trait	10
9.7	RM3164	76.03	RM3787	78.59	qrsdwchr9	Iron toxicity tolerance	Composite iron toxicity tolerance / stress index	10	10	4	18920684	20043308
					qrslchr9	Iron toxicity tolerance	Composite iron toxicity tolerance / stress index	10
					qrrdwchr9	Iron toxicity tolerance	Composite iron toxicity tolerance / stress index	10
					qtTBG1367853b	Leaf bronzing score	Visual symptom–based stress response trait	10
10.1	RM25139	27.95	RM25164	30.66	qFe10.1b	Iron concentration in grain under alternate wetting and drying	Iron accumulation and partitioning trait	10	13.6	5	7268620	8120494
					qRL-10a	Root length	Biomass and root architecture trait	21
					qSC10	Stomatal conductance	Physiological water and gas exchange trait	17
					qFe10.1a	Iron concentration in grain under alternate wetting and drying	Iron accumulation and partitioning trait	10
					qFe10.2	Iron concentration in grain under alternate wetting and drying	Iron accumulation and partitioning trait	10
10.2	RM25179	33.36	RM25214	36.66	qSH_Fe10.1	Shoot height under Fe stress	Biomass and growth-related trait	10	10	3	8764608	9636389
					qSH_Fe10.2	Shoot height under Fe stress	Biomass and growth-related trait	10
11.1	RM25985	2.64	RM26021	5.12	qSIC11	Shoot iron concentration	Iron accumulation and partitioning trait	18	14.33	3	720560	1443712
					qDufey12-11-5	Shoot iron concentration	Iron accumulation and partitioning trait	18
					qRVRDW11	Relative variation in root dry weight	Biomass and growth-related trait	7
11.3	RM1206	38.43	RM26473	41.89	qDufey12-11-1	Shoot dry weight	Biomass and growth-related trait	19	11.5	2	9761843	10626826
					qRM202	Panicle number	Biomass and yield-related trait	4
11.4	RM26574	52.02	RM6091	52.92	qFe11.1c	Shoot dry weight under stress	Biomass and growth-related trait	10	14.4	5	13179085	13405451
					qFe11.1a	Leaf bronzing score	Visual symptom–based stress response trait	10
					qDufey12-11-2	Maximum quantum efficiency of PSII (chlorophyll fluorescence)	Physiological / photosynthetic efficiency trait	32
					qFe11.1d	Shoot fresh weight under Fe stress	Biomass and growth-related trait	10
					qFe11.1b	Relative fresh weight	Biomass and growth-related trait	10
11.5	RM26840	74.78	RM26883	77.2	qlbr5chr11	Iron toxicity tolerance	Composite iron toxicity tolerance / stress index	10	10	2	18954706	19614942
					qlbr3chr11	Iron toxicity tolerance	Composite iron toxicity tolerance / stress index	10
12.1	RM27735	23.95	RM27777	26.34	qRDW12	Root dry weight	Biomass and growth-related trait	8	8	2	5829022	6643628
					qSDW12	Shoot dry weight	Biomass and growth-related trait	8
12.2	RM27948	44.28	RM27957	47.26	qRM7003	Yield	Biomass and yield-related trait	6	7	2	10972098	11871717
					qRM101	Leaf bronzing index	Visual symptom–based stress response trait	8
12.3	RM28482	92.47	RM28501	93.61	qFeRSL12	Relative shoot length	Biomass and growth-related trait	8	8.5	2	23106391	23406780
					qSwc12	Shoot water content	Physiological water status trait	9
Trait group key
TG-I: Visual / symptom-based traits
TG-II: Biomass / growth-related traits
TG-III: Iron accumulation / partitioning traits
TG-IV: Physiological / biochemical traits
TG-V: Composite tolerance indices

## Sheet: 10 MQTLs
MQTL	Trait-group breadth	Biological integration under Fe toxicity
1.6	Visual + biomass + PSII	ROS → bronzing → growth inhibition
2.2	Visual + chlorophyll + tolerance index	Fe injury ↔ chlorophyll damage
2.6	Fe accumulation + PSII + biomass	Fe overload → photosynthesis → growth
3.1	Tolerance index + Fe + water status	Whole-plant stress adaptation
6.2	Biomass + root traits	Root-driven tolerance
7.1	Root traits + Fe accumulation	Uptake–partitioning axis
7.2	Fe accumulation + redox + biomass	Canonical Fe toxicity module
7.3	Photosynthesis + Fe + redox	PSII-centered tolerance
7.4	Fe accumulation + yield	Stress–yield linkage
9.6	Biomass + tolerance indices	Growth stability under Fe stress

## Sheet: Integrative Fe toxicity toleran
Meta-QTL	Cluster size (QTL count)	No. of trait groups represented	Dominant trait groups	Interpretation
1.1	6	4	Tolerance indices, photosynthesis, Fe accumulation, visual symptoms	Integrative MQTL capturing multiple Fe toxicity components
1.5	10	4	Biomass, yield, visual symptoms, root physiology	Integrative MQTL (growth–symptom coupling)
1.6	7	4	Biomass, root physiology, photosynthesis, visual symptoms	Integrative MQTL
1.7	8	5	Biomass allocation, redox biochemistry, antioxidant defence, yield, symptoms	Highly integrative MQTL (core stress-response hub)
2.2	7	4	Visual/chlorophyll traits, biomass, tolerance indices	Integrative MQTL
2.6	5	4	Fe accumulation, tolerance index, photosynthesis, growth	Integrative MQTL
3.1	5	4	Tolerance indices, Fe accumulation, water status, yield	Integrative MQTL
6.2	8	3	Biomass, root architecture, fresh weight traits	Growth-dominant but multi-component MQTL
7.1	6	4	Root traits, redox biochemistry, yield traits	Integrative MQTL
7.2	9	6	Visual symptoms, Fe accumulation, redox traits, biomass, reproduction	Strong integrative tolerance hub
7.3	9	6	Photosynthesis, Fe accumulation, redox traits, biomass, reproduction	Strong integrative tolerance hub
7.4	6	4	Photosynthesis, Fe accumulation, redox traits	Physiology-centred integrative MQTL
9.6	5	3	Root biomass, tolerance indices, visual symptoms	Moderately integrative MQTL

## Sheet: Trait-dominant Meta-QTLs 
Meta-QTL	Dominant trait group	Supporting evidence	Interpretation
4.3	Visual symptoms (LBI, LBS)	All contributing QTLs measure bronzing	Visual symptom–dominant MQTL
4.5	Tolerance indices	All QTLs encode composite tolerance scores	Index-driven MQTL
5.1	Visual symptoms	Only LBI-based QTLs	Trait-specific MQTL
8.4	Composite tolerance indices	Multiple tolerance-score QTLs, no physiology	Tolerance-index-dominant MQTL
11.5	Composite tolerance indices	Only Fe-tolerance index QTLs	Trait-restricted MQTL

## Sheet: Biological coupling of trait
Trait group	Coupled biological process under Fe toxicity
Leaf bronzing indices	Reflect oxidative damage and Fe-induced cell death
Photosynthetic traits (Fv/Fm, NPQ, SPAD)	Sensitive to ROS accumulation and Fe overload
Biomass traits (SDW, RDW, SFW)	Integrate growth inhibition downstream of oxidative stress
Redox traits (DHA/AS, APX)	Central to Fe-induced oxidative stress detoxification
Fe accumulation traits	Direct drivers of toxicity severity and symptom expression
Tolerance indices	Composite outcomes of multiple physiological pathways
