# Supplementary material for: Genomic dissection of iron toxicity tolerance in rice identifies key loci, candidate genes, and associated haplotypes
Source: Sci Rep. 2026 Mar 9;16:12767. doi: 10.1038/s41598-026-38841-9 (PMC13096636; doi:10.1038/s41598-026-38841-9)
Supplement: Supplementary file 14 — Supplementary Material 14 [file 41598_2026_38841_MOESM14_ESM.xlsx]

## Sheet: Sheet1
Transcript ID	Motif start	Motif stop	type of cis-element
Os01t0155000-02	810	820	3-AF1 binding site
Os01t0444100-00	1603	1613	3-AF1 binding site
Os01t0503400-01	624	634	3-AF1 binding site
Os01t0503400-02	623	633	3-AF1 binding site
Os01t0503400-03	622	632	3-AF1 binding site
Os01t0503400-04	491	501	3-AF1 binding site
Os01t0503400-05	416	426	3-AF1 binding site
Os02t0626100-01	1911	1921	3-AF1 binding site
Os03t0153900-01	122	132	3-AF1 binding site
Os03t0267800-01	396	406	3-AF1 binding site
Os03t0571900-01	1837	1847	3-AF1 binding site
Os03t0745100-00	409	419	3-AF1 binding site
Os04t0578000-01	1179	1189	3-AF1 binding site
Os05t0171200-01	1401	1411	3-AF1 binding site
Os05t0298200-02	71	81	3-AF1 binding site
Os06t0335500-01	385	395	3-AF1 binding site
Os06t0335500-01	1609	1619	3-AF1 binding site
Os07t0207100-01	502	512	3-AF1 binding site
Os08t0234000-01	197	207	3-AF1 binding site
Os08t0395700-01	1434	1444	3-AF1 binding site
Os09t0490400-00	426	436	3-AF1 binding site
Os09t0511200-00	148	158	3-AF1 binding site
Os09t0513100-01	1639	1649	3-AF1 binding site
Os12t0292400-01	294	304	3-AF1 binding site
Os02t0269600-00	125	135	3-AF3 binding site
Os02t0270350-00	372	382	3-AF3 binding site
Os02t0697600-01	549	559	3-AF3 binding site
Os03t0219900-01	230	240	3-AF3 binding site
Os03t0277700-01	356	366	3-AF3 binding site
Os03t0279400-01	940	950	3-AF3 binding site
Os03t0279400-02	932	942	3-AF3 binding site
Os05t0402700-01	1341	1351	3-AF3 binding site
Os08t0276400-01	714	724	3-AF3 binding site
Os01t0266500-01	1765	1778	4cl-CMA2b
Os03t0808100-02	1580	1593	4cl-CMA2b
Os01t0155000-02	568	574	A-box
Os01t0371400-00	882	888	A-box
Os01t0371500-01	857	863	A-box
Os01t0393400-00	667	673	A-box
Os01t0393400-00	673	679	A-box
Os01t0503400-01	1391	1397	A-box
Os01t0503400-02	1390	1396	A-box
Os01t0503400-03	1389	1395	A-box
Os01t0503400-04	1258	1264	A-box
Os01t0503400-05	1183	1189	A-box
Os01t0571300-01	1299	1305	A-box
Os01t0571300-01	1505	1511	A-box
Os01t0571300-01	1717	1723	A-box
Os01t0571800-00	28	34	A-box
Os01t0571800-00	42	48	A-box
Os01t0571800-00	93	99	A-box
Os01t0571800-00	233	239	A-box
Os01t0606000-00	1716	1722	A-box
Os01t0607900-01	1542	1548	A-box
Os01t0609000-00	1658	1664	A-box
Os01t0609300-01	1092	1098	A-box
Os01t0823300-00	59	65	A-box
Os02t0265900-04	1973	1979	A-box
Os02t0266000-01	1710	1716	A-box
Os02t0266000-01	1918	1924	A-box
Os02t0312600-01	136	142	A-box
Os02t0550600-01	1624	1630	A-box
Os02t0552400-00	1085	1091	A-box
Os02t0618100-01	1379	1385	A-box
Os02t0621300-01	778	784	A-box
Os02t0621300-01	864	870	A-box
Os02t0621300-01	989	995	A-box
Os02t0621300-01	1097	1103	A-box
Os02t0621300-01	1228	1234	A-box
Os02t0624300-01	1207	1213	A-box
Os02t0626100-01	1951	1957	A-box
Os02t0626100-02	6	12	A-box
Os02t0626100-02	1810	1816	A-box
Os02t0626100-03	1680	1686	A-box
Os02t0626100-04	598	604	A-box
Os02t0690000-01	1890	1896	A-box
Os02t0690600-01	1533	1539	A-box
Os02t0694800-01	545	551	A-box
Os02t0694800-01	940	946	A-box
Os02t0694800-01	962	968	A-box
Os02t0695600-01	647	653	A-box
Os02t0697400-01	539	545	A-box
Os02t0697600-01	244	250	A-box
Os02t0697600-01	1949	1955	A-box
Os02t0697600-01	1953	1959	A-box
Os02t0697600-01	1957	1963	A-box
Os02t0697600-02	516	522	A-box
Os02t0697600-02	520	526	A-box
Os02t0697600-02	524	530	A-box
Os02t0699600-01	1426	1432	A-box
Os02t0699600-01	1579	1585	A-box
Os02t0700600-01	586	592	A-box
Os02t0700600-01	1915	1921	A-box
Os02t0700600-01	1939	1945	A-box
Os02t0700600-02	582	588	A-box
Os02t0700600-02	1911	1917	A-box
Os02t0700600-02	1935	1941	A-box
Os02t0702000-01	1639	1645	A-box
Os03t0152400-01	1624	1630	A-box
Os03t0152700-01	900	906	A-box
Os03t0153900-01	533	539	A-box
Os03t0153900-01	552	558	A-box
Os03t0153900-01	1670	1676	A-box
Os03t0153900-01	1693	1699	A-box
Os03t0154000-01	255	261	A-box
Os03t0214400-01	1190	1196	A-box
Os03t0214400-01	1793	1799	A-box
Os03t0214400-01	1991	1997	A-box
Os03t0215000-01	356	362	A-box
Os03t0215000-01	1621	1627	A-box
Os03t0215000-02	243	249	A-box
Os03t0215000-02	1508	1514	A-box
Os03t0215000-03	426	432	A-box
Os03t0218500-01	764	770	A-box
Os03t0220700-01	1391	1397	A-box
Os03t0220700-02	1391	1397	A-box
Os03t0221200-01	1052	1058	A-box
Os03t0221200-01	1262	1268	A-box
Os03t0221200-01	1481	1487	A-box
Os03t0221200-01	1795	1801	A-box
Os03t0266900-02	1270	1276	A-box
Os03t0266900-02	1410	1416	A-box
Os03t0267000-01	1274	1280	A-box
Os03t0267800-01	1963	1969	A-box
Os03t0268600-01	753	759	A-box
Os03t0268600-01	796	802	A-box
Os03t0269100-01	740	746	A-box
Os03t0269100-02	740	746	A-box
Os03t0270500-01	1103	1109	A-box
Os03t0270500-01	1119	1125	A-box
Os03t0270500-01	1252	1258	A-box
Os03t0277300-01	1288	1294	A-box
Os03t0277300-01	1424	1430	A-box
Os03t0277300-01	1694	1700	A-box
Os03t0279200-01	1724	1730	A-box
Os03t0279200-01	1885	1891	A-box
Os03t0279200-01	1909	1915	A-box
Os03t0570100-01	143	149	A-box
Os03t0570100-01	1444	1450	A-box
Os03t0687000-01	993	999	A-box
Os03t0687000-01	1047	1053	A-box
Os03t0687000-01	1101	1107	A-box
Os03t0687000-02	989	995	A-box
Os03t0687000-02	1043	1049	A-box
Os03t0687000-02	1097	1103	A-box
Os03t0692700-04	92	98	A-box
Os03t0692700-05	90	96	A-box
Os03t0697200-00	1071	1077	A-box
Os03t0697200-00	1979	1985	A-box
Os03t0699300-01	753	759	A-box
Os03t0699300-01	1897	1903	A-box
Os03t0700700-03	229	235	A-box
Os03t0700700-03	1137	1143	A-box
Os03t0700700-04	827	833	A-box
Os03t0700750-00	79	85	A-box
Os03t0741400-01	1735	1741	A-box
Os03t0741400-01	1754	1760	A-box
Os03t0741600-00	355	361	A-box
Os03t0741600-00	1254	1260	A-box
Os03t0743500-01	1946	1952	A-box
Os03t0743500-02	1855	1861	A-box
Os03t0802900-01	1241	1247	A-box
Os03t0805400-02	1947	1953	A-box
Os03t0805400-03	453	459	A-box
Os03t0805400-03	813	819	A-box
Os03t0805766-00	656	662	A-box
Os03t0806600-01	1390	1396	A-box
Os03t0808100-01	329	335	A-box
Os03t0808100-02	254	260	A-box
Os03t0808100-02	456	462	A-box
Os03t0808100-02	531	537	A-box
Os03t0811100-01	488	494	A-box
Os03t0811100-01	1179	1185	A-box
Os03t0811100-01	1897	1903	A-box
Os03t0812000-01	671	677	A-box
Os03t0815200-01	604	610	A-box
Os03t0815200-01	1985	1991	A-box
Os03t0815200-04	1467	1473	A-box
Os03t0815400-01	436	442	A-box
Os03t0815400-01	561	567	A-box
Os03t0815400-01	1942	1948	A-box
Os04t0298700-01	1196	1202	A-box
Os04t0301700-01	1694	1700	A-box
Os04t0306400-01	1534	1540	A-box
Os04t0423800-01	378	384	A-box
Os04t0569900-01	1543	1549	A-box
Os04t0569900-02	600	606	A-box
Os04t0572500-00	1903	1909	A-box
Os04t0578600-01	1020	1026	A-box
Os04t0578600-01	1954	1960	A-box
Os04t0578600-02	1025	1031	A-box
Os04t0578600-02	1959	1965	A-box
Os04t0579700-01	1280	1286	A-box
Os04t0579700-01	1667	1673	A-box
Os04t0579700-01	1865	1871	A-box
Os05t0166300-01	63	69	A-box
Os05t0166300-01	109	115	A-box
Os05t0166300-01	151	157	A-box
Os05t0166300-01	198	204	A-box
Os05t0166300-01	333	339	A-box
Os05t0166300-01	392	398	A-box
Os05t0169700-00	1792	1798	A-box
Os05t0199100-01	945	951	A-box
Os05t0209500-01	65	71	A-box
Os05t0209500-01	93	99	A-box
Os05t0209500-01	393	399	A-box
Os05t0209600-01	410	416	A-box
Os05t0210500-00	737	743	A-box
Os05t0229475-00	1879	1885	A-box
Os05t0229475-00	1950	1956	A-box
Os05t0232200-01	137	143	A-box
Os05t0232200-01	375	381	A-box
Os05t0401200-01	1772	1778	A-box
Os05t0402700-01	694	700	A-box
Os05t0402700-01	1904	1910	A-box
Os05t0485300-01	1218	1224	A-box
Os05t0485300-01	1222	1228	A-box
Os05t0490800-01	971	977	A-box
Os06t0163300-01	264	270	A-box
Os06t0166500-01	1604	1610	A-box
Os06t0168600-01	1702	1708	A-box
Os06t0169001-01	1186	1192	A-box
Os06t0335500-01	1119	1125	A-box
Os06t0335500-02	99	105	A-box
Os06t0336200-01	736	742	A-box
Os06t0336200-01	1594	1600	A-box
Os06t0336200-01	1621	1627	A-box
Os06t0336200-01	1836	1842	A-box
Os06t0336200-02	733	739	A-box
Os06t0336200-02	1591	1597	A-box
Os06t0336200-02	1618	1624	A-box
Os06t0336200-02	1833	1839	A-box
Os06t0338700-00	1759	1765	A-box
Os06t0343100-02	344	350	A-box
Os07t0159800-01	33	39	A-box
Os07t0162400-01	1226	1232	A-box
Os07t0182100-01	428	434	A-box
Os07t0184800-01	777	783	A-box
Os07t0184800-01	916	922	A-box
Os07t0184800-01	1354	1360	A-box
Os07t0192000-01	652	658	A-box
Os07t0195300-00	1220	1226	A-box
Os07t0195300-00	1246	1252	A-box
Os07t0196300-01	760	766	A-box
Os07t0204100-01	1361	1367	A-box
Os07t0204900-02	829	835	A-box
Os07t0205500-01	841	847	A-box
Os07t0207100-01	728	734	A-box
Os07t0207100-01	1703	1709	A-box
Os07t0230500-00	749	755	A-box
Os07t0230500-00	1325	1331	A-box
Os07t0241500-01	1660	1666	A-box
Os07t0241500-01	1772	1778	A-box
Os07t0241500-01	1990	1996	A-box
Os07t0443500-00	1201	1207	A-box
Os07t0443500-00	1419	1425	A-box
Os08t0137800-01	1097	1103	A-box
Os08t0137800-01	1130	1136	A-box
Os08t0137800-01	1545	1551	A-box
Os08t0137800-01	1576	1582	A-box
Os08t0143700-01	1947	1953	A-box
Os08t0234000-01	1872	1878	A-box
Os08t0234000-01	1903	1909	A-box
Os08t0234000-02	681	687	A-box
Os08t0234000-02	712	718	A-box
Os08t0267300-00	142	148	A-box
Os08t0267300-00	610	616	A-box
Os08t0360100-01	1248	1254	A-box
Os08t0395800-01	1789	1795	A-box
Os08t0398400-01	810	816	A-box
Os08t0398400-01	1954	1960	A-box
Os08t0403300-00	579	585	A-box
Os08t0403300-00	1772	1778	A-box
Os08t0407600-01	192	198	A-box
Os08t0407600-01	297	303	A-box
Os08t0407600-01	397	403	A-box
Os09t0463300-01	263	269	A-box
Os09t0463300-01	1191	1197	A-box
Os09t0463300-02	575	581	A-box
Os09t0464000-01	1913	1919	A-box
Os09t0464000-02	1784	1790	A-box
Os09t0464033-01	211	217	A-box
Os09t0467400-02	1452	1458	A-box
Os09t0468000-01	620	626	A-box
Os09t0468900-01	892	898	A-box
Os09t0468900-01	1878	1884	A-box
Os09t0489500-01	522	528	A-box
Os09t0489500-02	144	150	A-box
Os09t0491740-01	33	39	A-box
Os09t0491740-01	51	57	A-box
Os09t0491740-01	259	265	A-box
Os09t0491780-00	287	293	A-box
Os09t0505300-01	1745	1751	A-box
Os09t0505300-01	1980	1986	A-box
Os09t0507800-01	1889	1895	A-box
Os09t0509700-01	83	89	A-box
Os09t0511600-01	1180	1186	A-box
Os09t0511600-01	1565	1571	A-box
Os09t0511600-02	1934	1940	A-box
Os09t0511600-03	1137	1143	A-box
Os09t0511600-03	1522	1528	A-box
Os09t0511600-04	1071	1077	A-box
Os09t0511600-04	1456	1462	A-box
Os09t0512800-00	592	598	A-box
Os09t0512800-00	1174	1180	A-box
Os09t0513100-01	571	577	A-box
Os09t0513100-01	1829	1835	A-box
Os09t0513100-02	173	179	A-box
Os10t0204400-01	1208	1214	A-box
Os10t0206800-01	1902	1908	A-box
Os10t0206800-01	1954	1960	A-box
Os10t0206800-02	1621	1627	A-box
Os10t0206800-02	1673	1679	A-box
Os10t0329400-00	57	63	A-box
Os11t0117600-01	585	591	A-box
Os11t0117900-01	460	466	A-box
Os11t0119100-01	436	442	A-box
Os11t0119100-01	602	608	A-box
Os11t0119100-01	1415	1421	A-box
Os11t0127900-01	1767	1773	A-box
Os11t0130200-01	819	825	A-box
Os11t0130200-01	1017	1023	A-box
Os11t0283500-01	1501	1507	A-box
Os11t0528500-01	459	465	A-box
Os11t0528500-01	1105	1111	A-box
Os11t0528500-01	1796	1802	A-box
Os11t0533100-01	640	646	A-box
Os11t0533100-02	608	614	A-box
Os12t0211400-00	265	271	A-box
Os12t0218100-01	1015	1021	A-box
Os12t0291100-01	566	572	A-box
Os12t0291100-01	1786	1792	A-box
Os12t0291100-02	1154	1160	A-box
Os12t0291100-03	1070	1076	A-box
Os12t0564100-01	481	487	A-box
Os12t0564100-02	496	502	A-box
Os02t0690000-01	721	732	AAAC-motif
Os02t0700600-03	866	877	AAAC-motif
Os02t0700600-04	557	568	AAAC-motif
Os03t0803700-01	826	837	AAAC-motif
Os03t0811100-01	1092	1103	AAAC-motif
Os06t0335500-01	1367	1378	AAAC-motif
Os03t0808100-03	1509	1520	AACA_motif
Os06t0163300-01	136	147	AACA_motif
Os01t0151500-00	687	694	AAGAA-motif
Os01t0269000-01	471	480	AAGAA-motif
Os01t0369700-01	1863	1870	AAGAA-motif
Os01t0369700-03	1822	1829	AAGAA-motif
Os01t0371500-01	42	49	AAGAA-motif
Os01t0371500-01	282	289	AAGAA-motif
Os01t0371500-01	467	474	AAGAA-motif
Os01t0393400-00	1866	1873	AAGAA-motif
Os01t0498300-01	81	90	AAGAA-motif
Os01t0498300-01	493	500	AAGAA-motif
Os01t0498300-01	764	771	AAGAA-motif
Os01t0498300-01	1963	1970	AAGAA-motif
Os01t0571300-01	1226	1233	AAGAA-motif
Os01t0571800-00	1237	1244	AAGAA-motif
Os01t0606000-00	1272	1279	AAGAA-motif
Os01t0606900-01	1270	1277	AAGAA-motif
Os01t0608300-00	247	256	AAGAA-motif
Os01t0608300-00	408	415	AAGAA-motif
Os01t0608300-00	1585	1592	AAGAA-motif
Os01t0608300-00	1777	1784	AAGAA-motif
Os01t0608400-01	1099	1106	AAGAA-motif
Os01t0609300-01	77	84	AAGAA-motif
Os01t0609300-01	1579	1586	AAGAA-motif
Os01t0609300-02	547	556	AAGAA-motif
Os01t0823100-01	106	113	AAGAA-motif
Os01t0823300-00	501	508	AAGAA-motif
Os01t0823300-00	700	707	AAGAA-motif
Os01t0823300-00	871	878	AAGAA-motif
Os01t0823500-01	1368	1375	AAGAA-motif
Os01t0823500-01	1372	1379	AAGAA-motif
Os02t0266000-01	109	116	AAGAA-motif
Os02t0266000-01	1027	1036	AAGAA-motif
Os02t0266300-01	1810	1819	AAGAA-motif
Os02t0266300-01	1812	1819	AAGAA-motif
Os02t0266300-02	1785	1794	AAGAA-motif
Os02t0266300-02	1787	1794	AAGAA-motif
Os02t0269600-00	1063	1072	AAGAA-motif
Os02t0270200-01	1877	1884	AAGAA-motif
Os02t0270350-00	1222	1229	AAGAA-motif
Os02t0312600-01	524	533	AAGAA-motif
Os02t0549200-01	1320	1329	AAGAA-motif
Os02t0550600-01	366	373	AAGAA-motif
Os02t0551100-01	1506	1513	AAGAA-motif
Os02t0618100-01	1071	1080	AAGAA-motif
Os02t0618100-01	1827	1834	AAGAA-motif
Os02t0621300-01	696	703	AAGAA-motif
Os02t0624300-01	1018	1027	AAGAA-motif
Os02t0624300-01	1374	1381	AAGAA-motif
Os02t0626100-02	986	993	AAGAA-motif
Os02t0626100-02	990	997	AAGAA-motif
Os02t0626100-03	856	863	AAGAA-motif
Os02t0626100-03	860	867	AAGAA-motif
Os02t0690000-01	807	816	AAGAA-motif
Os02t0690000-01	1214	1221	AAGAA-motif
Os02t0690600-01	69	78	AAGAA-motif
Os02t0697400-01	1326	1333	AAGAA-motif
Os02t0697400-01	1837	1844	AAGAA-motif
Os02t0697500-01	187	194	AAGAA-motif
Os02t0697500-01	1580	1589	AAGAA-motif
Os02t0697500-02	228	235	AAGAA-motif
Os02t0697500-02	1621	1630	AAGAA-motif
Os02t0697600-01	1377	1384	AAGAA-motif
Os02t0698800-01	1842	1849	AAGAA-motif
Os02t0698800-01	1846	1853	AAGAA-motif
Os02t0700600-01	1382	1389	AAGAA-motif
Os02t0700600-02	1378	1385	AAGAA-motif
Os02t0700600-03	1118	1125	AAGAA-motif
Os02t0700600-04	809	816	AAGAA-motif
Os02t0700600-05	975	982	AAGAA-motif
Os02t0700600-05	1053	1060	AAGAA-motif
Os02t0702000-01	315	322	AAGAA-motif
Os03t0150800-01	1421	1428	AAGAA-motif
Os03t0152000-01	1869	1876	AAGAA-motif
Os03t0152700-01	819	826	AAGAA-motif
Os03t0152700-01	1870	1877	AAGAA-motif
Os03t0153900-01	937	944	AAGAA-motif
Os03t0154000-01	1180	1189	AAGAA-motif
Os03t0157300-01	1328	1337	AAGAA-motif
Os03t0157300-02	1104	1113	AAGAA-motif
Os03t0212800-01	1072	1079	AAGAA-motif
Os03t0214400-01	457	466	AAGAA-motif
Os03t0214400-01	740	747	AAGAA-motif
Os03t0214400-01	816	823	AAGAA-motif
Os03t0214400-01	1594	1601	AAGAA-motif
Os03t0215000-03	1891	1900	AAGAA-motif
Os03t0218400-01	217	224	AAGAA-motif
Os03t0218400-01	683	690	AAGAA-motif
Os03t0218400-01	1338	1347	AAGAA-motif
Os03t0218500-01	1422	1429	AAGAA-motif
Os03t0219100-01	565	572	AAGAA-motif
Os03t0219100-01	919	928	AAGAA-motif
Os03t0219700-01	352	361	AAGAA-motif
Os03t0219900-01	1159	1166	AAGAA-motif
Os03t0219900-01	1487	1494	AAGAA-motif
Os03t0221200-01	1925	1934	AAGAA-motif
Os03t0267000-01	824	833	AAGAA-motif
Os03t0267800-01	389	396	AAGAA-motif
Os03t0267800-01	1055	1062	AAGAA-motif
Os03t0267800-01	1351	1360	AAGAA-motif
Os03t0267800-01	1596	1605	AAGAA-motif
Os03t0267800-01	1703	1710	AAGAA-motif
Os03t0267800-01	1707	1714	AAGAA-motif
Os03t0268600-01	1538	1547	AAGAA-motif
Os03t0570100-01	1029	1036	AAGAA-motif
Os03t0570100-01	1536	1545	AAGAA-motif
Os03t0570100-01	1537	1544	AAGAA-motif
Os03t0571900-01	91	100	AAGAA-motif
Os03t0571900-01	139	146	AAGAA-motif
Os03t0571900-01	381	390	AAGAA-motif
Os03t0687000-01	1833	1840	AAGAA-motif
Os03t0687000-02	1829	1836	AAGAA-motif
Os03t0692700-01	62	69	AAGAA-motif
Os03t0692700-01	1250	1257	AAGAA-motif
Os03t0692700-03	54	61	AAGAA-motif
Os03t0692700-03	1242	1249	AAGAA-motif
Os03t0692700-04	242	249	AAGAA-motif
Os03t0692700-05	240	247	AAGAA-motif
Os03t0694000-01	1539	1546	AAGAA-motif
Os03t0694000-01	1552	1559	AAGAA-motif
Os03t0694000-01	1556	1563	AAGAA-motif
Os03t0694000-01	1568	1577	AAGAA-motif
Os03t0694000-01	1628	1635	AAGAA-motif
Os03t0694000-01	1664	1671	AAGAA-motif
Os03t0694000-01	1686	1693	AAGAA-motif
Os03t0700700-03	152	161	AAGAA-motif
Os03t0700700-03	154	161	AAGAA-motif
Os03t0700700-03	859	866	AAGAA-motif
Os03t0700700-04	549	556	AAGAA-motif
Os03t0701200-01	1791	1798	AAGAA-motif
Os03t0802500-01	1618	1625	AAGAA-motif
Os03t0805400-03	1221	1230	AAGAA-motif
Os03t0805766-00	1701	1708	AAGAA-motif
Os03t0806600-01	1656	1663	AAGAA-motif
Os03t0806700-02	1719	1726	AAGAA-motif
Os03t0808100-01	1324	1331	AAGAA-motif
Os03t0808100-02	829	836	AAGAA-motif
Os03t0808100-03	384	391	AAGAA-motif
Os03t0808100-03	1694	1701	AAGAA-motif
Os03t0808100-03	1728	1737	AAGAA-motif
Os03t0808600-01	303	310	AAGAA-motif
Os03t0808600-01	1419	1428	AAGAA-motif
Os03t0808600-01	1581	1590	AAGAA-motif
Os03t0808600-01	1583	1590	AAGAA-motif
Os03t0811100-02	1629	1636	AAGAA-motif
Os03t0812000-01	1092	1101	AAGAA-motif
Os03t0812000-01	1506	1516	AAGAA-motif
Os04t0298700-01	1858	1867	AAGAA-motif
Os04t0304200-01	1135	1144	AAGAA-motif
Os04t0304200-02	923	932	AAGAA-motif
Os04t0304200-02	1912	1919	AAGAA-motif
Os04t0572500-00	1322	1331	AAGAA-motif
Os04t0573000-01	1172	1179	AAGAA-motif
Os04t0573900-01	1987	1994	AAGAA-motif
Os04t0573900-02	1888	1895	AAGAA-motif
Os04t0573900-03	1888	1895	AAGAA-motif
Os04t0578600-01	35	42	AAGAA-motif
Os04t0578600-02	40	47	AAGAA-motif
Os05t0169700-00	1174	1183	AAGAA-motif
Os05t0169700-00	1175	1182	AAGAA-motif
Os05t0171200-01	748	757	AAGAA-motif
Os05t0171200-01	1778	1787	AAGAA-motif
Os05t0171900-01	360	367	AAGAA-motif
Os05t0171900-02	358	365	AAGAA-motif
Os05t0202800-00	211	218	AAGAA-motif
Os05t0298200-02	1811	1820	AAGAA-motif
Os05t0442700-01	1053	1060	AAGAA-motif
Os05t0444200-01	506	513	AAGAA-motif
Os05t0444200-01	767	776	AAGAA-motif
Os05t0445100-01	501	508	AAGAA-motif
Os05t0485300-01	1860	1869	AAGAA-motif
Os05t0494200-01	500	509	AAGAA-motif
Os05t0494200-02	495	504	AAGAA-motif
Os06t0166500-01	610	617	AAGAA-motif
Os06t0166500-01	1529	1538	AAGAA-motif
Os06t0335500-01	817	826	AAGAA-motif
Os06t0335500-02	1371	1378	AAGAA-motif
Os06t0335500-02	1374	1383	AAGAA-motif
Os06t0338700-00	1260	1269	AAGAA-motif
Os07t0158300-01	462	471	AAGAA-motif
Os07t0158300-01	1109	1116	AAGAA-motif
Os07t0158300-01	1690	1697	AAGAA-motif
Os07t0158300-01	1701	1708	AAGAA-motif
Os07t0162400-01	60	67	AAGAA-motif
Os07t0164900-01	1851	1860	AAGAA-motif
Os07t0182000-01	346	355	AAGAA-motif
Os07t0182000-01	930	939	AAGAA-motif
Os07t0184800-01	731	738	AAGAA-motif
Os07t0186000-02	1993	2000	AAGAA-motif
Os07t0192000-01	8	15	AAGAA-motif
Os07t0192000-01	1880	1887	AAGAA-motif
Os07t0192000-01	1884	1891	AAGAA-motif
Os07t0195100-01	402	409	AAGAA-motif
Os07t0195100-02	335	342	AAGAA-motif
Os07t0204100-01	85	92	AAGAA-motif
Os07t0204900-01	123	130	AAGAA-motif
Os07t0204900-01	353	360	AAGAA-motif
Os07t0204900-02	1003	1010	AAGAA-motif
Os07t0204900-02	1683	1690	AAGAA-motif
Os07t0204900-03	171	178	AAGAA-motif
Os07t0206700-01	333	340	AAGAA-motif
Os07t0206700-02	333	340	AAGAA-motif
Os07t0207100-01	1083	1092	AAGAA-motif
Os07t0207100-01	1132	1139	AAGAA-motif
Os07t0235200-01	255	262	AAGAA-motif
Os07t0235200-01	502	509	AAGAA-motif
Os07t0235200-02	244	251	AAGAA-motif
Os07t0235200-02	491	498	AAGAA-motif
Os07t0431160-00	1320	1327	AAGAA-motif
Os07t0443500-00	512	519	AAGAA-motif
Os07t0443500-00	1780	1787	AAGAA-motif
Os08t0137800-01	2	9	AAGAA-motif
Os08t0138200-00	468	477	AAGAA-motif
Os08t0138200-00	763	772	AAGAA-motif
Os08t0138200-00	1799	1806	AAGAA-motif
Os08t0148600-01	1189	1196	AAGAA-motif
Os08t0148600-02	1189	1196	AAGAA-motif
Os08t0230800-01	1616	1625	AAGAA-motif
Os08t0237000-01	1721	1728	AAGAA-motif
Os08t0237000-01	1725	1732	AAGAA-motif
Os08t0269700-01	904	911	AAGAA-motif
Os08t0395700-01	334	341	AAGAA-motif
Os08t0395800-01	133	140	AAGAA-motif
Os08t0398400-01	1396	1405	AAGAA-motif
Os08t0398400-01	1460	1467	AAGAA-motif
Os08t0403300-00	1046	1053	AAGAA-motif
Os08t0403300-00	1125	1132	AAGAA-motif
Os08t0404900-00	905	912	AAGAA-motif
Os08t0407600-01	1458	1465	AAGAA-motif
Os09t0463300-02	1425	1432	AAGAA-motif
Os09t0464000-01	334	341	AAGAA-motif
Os09t0464000-02	205	212	AAGAA-motif
Os09t0467400-02	769	776	AAGAA-motif
Os09t0467400-03	1168	1175	AAGAA-motif
Os09t0468000-01	146	156	AAGAA-motif
Os09t0490400-00	122	129	AAGAA-motif
Os09t0490400-00	194	201	AAGAA-motif
Os09t0490400-00	754	761	AAGAA-motif
Os09t0490400-00	808	815	AAGAA-motif
Os09t0490400-00	914	921	AAGAA-motif
Os09t0491740-01	434	441	AAGAA-motif
Os09t0491740-01	802	809	AAGAA-motif
Os09t0491740-01	1517	1524	AAGAA-motif
Os09t0491780-00	1681	1688	AAGAA-motif
Os09t0491852-01	1228	1237	AAGAA-motif
Os09t0508000-01	327	336	AAGAA-motif
Os09t0508000-01	798	807	AAGAA-motif
Os09t0509500-00	1371	1378	AAGAA-motif
Os09t0509700-01	1644	1651	AAGAA-motif
Os09t0509700-01	1647	1656	AAGAA-motif
Os09t0511600-01	474	481	AAGAA-motif
Os09t0511600-03	431	438	AAGAA-motif
Os09t0511600-04	365	372	AAGAA-motif
Os09t0513100-01	424	431	AAGAA-motif
Os09t0513200-00	817	824	AAGAA-motif
Os10t0206800-01	1374	1381	AAGAA-motif
Os10t0206800-02	1093	1100	AAGAA-motif
Os10t0329400-00	1674	1681	AAGAA-motif
Os10t0329400-00	1706	1713	AAGAA-motif
Os10t0329400-00	1734	1741	AAGAA-motif
Os10t0329400-00	1899	1906	AAGAA-motif
Os10t0330000-01	1021	1028	AAGAA-motif
Os10t0335000-01	897	906	AAGAA-motif
Os11t0117900-01	1334	1341	AAGAA-motif
Os11t0119100-01	1667	1676	AAGAA-motif
Os11t0119100-01	1669	1676	AAGAA-motif
Os11t0126900-01	613	620	AAGAA-motif
Os11t0126900-01	1176	1183	AAGAA-motif
Os11t0127600-01	1527	1534	AAGAA-motif
Os11t0127600-01	1860	1869	AAGAA-motif
Os11t0127800-01	79	86	AAGAA-motif
Os11t0127800-02	19	26	AAGAA-motif
Os11t0283500-01	1151	1160	AAGAA-motif
Os11t0526200-01	392	399	AAGAA-motif
Os11t0526200-01	1605	1612	AAGAA-motif
Os11t0526200-01	1644	1653	AAGAA-motif
Os11t0528500-01	1082	1089	AAGAA-motif
Os11t0528700-01	110	117	AAGAA-motif
Os11t0528700-01	1627	1634	AAGAA-motif
Os11t0528700-02	110	117	AAGAA-motif
Os11t0528700-02	1627	1634	AAGAA-motif
Os12t0211900-01	1150	1159	AAGAA-motif
Os12t0218100-01	792	801	AAGAA-motif
Os12t0291100-01	465	472	AAGAA-motif
Os12t0564100-01	1913	1920	AAGAA-motif
Os12t0564100-02	1928	1935	AAGAA-motif
Os12t0564400-01	1324	1331	AAGAA-motif
Os12t0564400-02	1324	1331	AAGAA-motif
Os01t0151500-00	499	504	ABRE
Os01t0152000-01	455	460	ABRE
Os01t0155000-02	563	569	ABRE
Os01t0155000-02	564	569	ABRE
Os01t0155000-02	1667	1674	ABRE
Os01t0266500-01	1223	1228	ABRE
Os01t0266500-01	1983	1988	ABRE
Os01t0266800-01	207	214	ABRE
Os01t0266800-01	225	230	ABRE
Os01t0266800-01	345	350	ABRE
Os01t0266800-01	557	562	ABRE
Os01t0266800-01	1091	1098	ABRE
Os01t0269000-01	1753	1758	ABRE
Os01t0269000-01	1760	1765	ABRE
Os01t0269000-01	1988	1993	ABRE
Os01t0369700-01	1587	1592	ABRE
Os01t0369700-01	1688	1693	ABRE
Os01t0369700-01	1849	1855	ABRE
Os01t0369700-01	1850	1855	ABRE
Os01t0369700-01	1990	1997	ABRE
Os01t0369700-03	1546	1551	ABRE
Os01t0369700-03	1647	1652	ABRE
Os01t0369700-03	1808	1814	ABRE
Os01t0369700-03	1809	1814	ABRE
Os01t0369700-03	1949	1956	ABRE
Os01t0371400-00	1210	1217	ABRE
Os01t0371500-01	1813	1818	ABRE
Os01t0393400-00	193	202	ABRE
Os01t0393400-00	207	217	ABRE
Os01t0393400-00	247	257	ABRE
Os01t0393400-00	482	487	ABRE
Os01t0393400-00	566	571	ABRE
Os01t0393400-00	820	825	ABRE
Os01t0393400-00	833	838	ABRE
Os01t0444100-00	1022	1027	ABRE
Os01t0444100-00	1212	1221	ABRE
Os01t0444100-00	1215	1220	ABRE
Os01t0444100-00	1644	1649	ABRE
Os01t0444100-00	1769	1774	ABRE
Os01t0444100-00	1984	1989	ABRE
Os01t0498300-01	639	644	ABRE
Os01t0498300-01	1045	1050	ABRE
Os01t0501700-01	325	330	ABRE
Os01t0501700-01	1537	1542	ABRE
Os01t0571166-00	205	214	ABRE
Os01t0571166-00	265	270	ABRE
Os01t0571166-00	914	919	ABRE
Os01t0571166-00	1403	1410	ABRE
Os01t0571166-00	1513	1519	ABRE
Os01t0571166-00	1514	1519	ABRE
Os01t0571300-01	150	155	ABRE
Os01t0571300-01	251	256	ABRE
Os01t0571300-01	977	982	ABRE
Os01t0571300-01	1125	1130	ABRE
Os01t0571300-01	1829	1834	ABRE
Os01t0571800-00	1792	1797	ABRE
Os01t0571800-00	1803	1808	ABRE
Os01t0606000-00	278	283	ABRE
Os01t0606000-00	343	348	ABRE
Os01t0606000-00	399	404	ABRE
Os01t0606900-01	86	91	ABRE
Os01t0606900-01	258	263	ABRE
Os01t0606900-01	649	658	ABRE
Os01t0606900-01	710	715	ABRE
Os01t0606900-01	774	779	ABRE
Os01t0606900-01	906	915	ABRE
Os01t0606900-01	908	914	ABRE
Os01t0606900-01	909	914	ABRE
Os01t0606900-01	1571	1576	ABRE
Os01t0606900-01	1628	1637	ABRE
Os01t0606900-01	1745	1752	ABRE
Os01t0606900-01	1852	1861	ABRE
Os01t0608400-01	81	86	ABRE
Os01t0608400-01	1328	1333	ABRE
Os01t0609000-00	756	761	ABRE
Os01t0609000-00	813	822	ABRE
Os01t0609000-00	1141	1146	ABRE
Os01t0609000-00	1384	1389	ABRE
Os01t0609000-00	1834	1843	ABRE
Os01t0609000-00	1836	1841	ABRE
Os01t0609300-01	404	411	ABRE
Os01t0609300-01	771	776	ABRE
Os01t0609300-01	891	896	ABRE
Os01t0609300-02	187	192	ABRE
Os01t0609300-02	379	384	ABRE
Os01t0609300-02	441	446	ABRE
Os01t0609300-02	1708	1714	ABRE
Os01t0609300-02	1709	1714	ABRE
Os01t0609900-01	588	595	ABRE
Os01t0609900-01	1958	1965	ABRE
Os01t0609900-02	279	286	ABRE
Os01t0609900-02	1649	1656	ABRE
Os01t0609900-02	1882	1887	ABRE
Os01t0822200-01	917	926	ABRE
Os01t0823100-01	160	165	ABRE
Os01t0823100-01	328	333	ABRE
Os01t0823100-01	341	350	ABRE
Os01t0823100-01	356	365	ABRE
Os01t0823100-01	439	444	ABRE
Os01t0823100-01	512	522	ABRE
Os01t0823100-01	516	521	ABRE
Os01t0823100-01	1395	1400	ABRE
Os01t0823300-00	106	111	ABRE
Os01t0823300-00	914	919	ABRE
Os01t0823500-01	43	48	ABRE
Os01t0823500-01	744	749	ABRE
Os01t0823500-01	1484	1493	ABRE
Os01t0823500-01	1487	1492	ABRE
Os01t0823500-01	1795	1800	ABRE
Os02t0265900-01	55	60	ABRE
Os02t0265900-01	1689	1694	ABRE
Os02t0265900-01	1859	1864	ABRE
Os02t0265900-01	1945	1951	ABRE
Os02t0265900-01	1946	1951	ABRE
Os02t0265900-02	50	55	ABRE
Os02t0265900-02	1684	1689	ABRE
Os02t0265900-02	1854	1859	ABRE
Os02t0265900-02	1940	1946	ABRE
Os02t0265900-02	1941	1946	ABRE
Os02t0265900-03	6	11	ABRE
Os02t0265900-03	1640	1645	ABRE
Os02t0265900-03	1810	1815	ABRE
Os02t0265900-03	1896	1902	ABRE
Os02t0265900-03	1897	1902	ABRE
Os02t0265900-04	1518	1523	ABRE
Os02t0265900-04	1688	1693	ABRE
Os02t0265900-04	1774	1780	ABRE
Os02t0265900-04	1775	1780	ABRE
Os02t0266000-01	815	821	ABRE
Os02t0266000-01	816	821	ABRE
Os02t0266000-01	1979	1984	ABRE
Os02t0266300-01	809	814	ABRE
Os02t0266300-01	857	862	ABRE
Os02t0266300-01	1443	1450	ABRE
Os02t0266300-02	784	789	ABRE
Os02t0266300-02	832	837	ABRE
Os02t0266300-02	1418	1425	ABRE
Os02t0266800-01	1552	1558	ABRE
Os02t0266800-01	1553	1558	ABRE
Os02t0266800-01	1636	1641	ABRE
Os02t0266800-01	1823	1829	ABRE
Os02t0266800-01	1824	1829	ABRE
Os02t0267200-00	480	485	ABRE
Os02t0267200-00	663	668	ABRE
Os02t0267200-00	678	684	ABRE
Os02t0267200-00	679	684	ABRE
Os02t0267200-00	1019	1028	ABRE
Os02t0267200-00	1028	1033	ABRE
Os02t0267200-00	1352	1357	ABRE
Os02t0267200-00	1846	1856	ABRE
Os02t0267200-00	1850	1855	ABRE
Os02t0267200-00	1977	1982	ABRE
Os02t0269600-00	229	235	ABRE
Os02t0269600-00	230	235	ABRE
Os02t0269600-00	588	597	ABRE
Os02t0269600-00	590	596	ABRE
Os02t0269600-00	591	596	ABRE
Os02t0269600-00	776	781	ABRE
Os02t0269600-00	1002	1007	ABRE
Os02t0269600-00	1237	1242	ABRE
Os02t0270200-01	1327	1332	ABRE
Os02t0270350-00	1657	1662	ABRE
Os02t0313900-01	723	728	ABRE
Os02t0313900-01	788	793	ABRE
Os02t0313900-01	1388	1393	ABRE
Os02t0313900-01	1610	1615	ABRE
Os02t0313900-01	1620	1626	ABRE
Os02t0313900-01	1621	1626	ABRE
Os02t0313900-01	1626	1631	ABRE
Os02t0313900-01	1703	1708	ABRE
Os02t0549200-01	870	875	ABRE
Os02t0550600-01	1678	1683	ABRE
Os02t0550600-01	1755	1761	ABRE
Os02t0550600-01	1756	1761	ABRE
Os02t0550600-01	1872	1877	ABRE
Os02t0551100-01	573	578	ABRE
Os02t0551100-01	710	715	ABRE
Os02t0551100-01	835	840	ABRE
Os02t0551100-01	1613	1619	ABRE
Os02t0551100-01	1614	1619	ABRE
Os02t0551100-01	1626	1631	ABRE
Os02t0552400-00	716	721	ABRE
Os02t0552400-00	1095	1104	ABRE
Os02t0618100-01	523	528	ABRE
Os02t0618100-01	1174	1183	ABRE
Os02t0618100-01	1176	1181	ABRE
Os02t0618100-01	1244	1249	ABRE
Os02t0618100-01	1901	1906	ABRE
Os02t0621300-01	1343	1349	ABRE
Os02t0621300-01	1344	1349	ABRE
Os02t0621300-01	1443	1448	ABRE
Os02t0624300-01	289	294	ABRE
Os02t0624300-01	450	456	ABRE
Os02t0624300-01	451	456	ABRE
Os02t0624300-01	1938	1943	ABRE
Os02t0626100-01	256	261	ABRE
Os02t0626100-01	283	292	ABRE
Os02t0626100-01	285	290	ABRE
Os02t0626100-01	1249	1254	ABRE
Os02t0626100-02	896	905	ABRE
Os02t0626100-02	898	903	ABRE
Os02t0626100-02	1754	1759	ABRE
Os02t0626100-03	766	775	ABRE
Os02t0626100-03	768	773	ABRE
Os02t0626100-03	1624	1629	ABRE
Os02t0626100-03	1903	1908	ABRE
Os02t0626100-03	1991	1998	ABRE
Os02t0626100-04	542	547	ABRE
Os02t0626100-04	821	826	ABRE
Os02t0626100-04	909	916	ABRE
Os02t0626100-04	1225	1230	ABRE
Os02t0689900-01	103	108	ABRE
Os02t0690000-01	940	947	ABRE
Os02t0690600-01	1149	1154	ABRE
Os02t0690600-01	1834	1839	ABRE
Os02t0694800-01	365	370	ABRE
Os02t0694800-01	441	447	ABRE
Os02t0694800-01	442	447	ABRE
Os02t0694800-01	554	559	ABRE
Os02t0694800-01	659	664	ABRE
Os02t0694800-01	786	795	ABRE
Os02t0694800-01	1631	1636	ABRE
Os02t0694800-01	1693	1699	ABRE
Os02t0694800-01	1694	1699	ABRE
Os02t0695600-01	1820	1825	ABRE
Os02t0697400-01	714	719	ABRE
Os02t0697400-01	1918	1923	ABRE
Os02t0697400-01	1974	1984	ABRE
Os02t0697400-01	1978	1983	ABRE
Os02t0697500-01	910	915	ABRE
Os02t0697500-01	1004	1009	ABRE
Os02t0697500-01	1218	1223	ABRE
Os02t0697500-01	1901	1906	ABRE
Os02t0697500-01	1932	1937	ABRE
Os02t0697500-01	1955	1964	ABRE
Os02t0697500-01	1957	1962	ABRE
Os02t0697500-02	951	956	ABRE
Os02t0697500-02	1045	1050	ABRE
Os02t0697500-02	1259	1264	ABRE
Os02t0697500-02	1942	1947	ABRE
Os02t0697500-02	1973	1978	ABRE
Os02t0697600-01	268	275	ABRE
Os02t0697600-01	1401	1406	ABRE
Os02t0697600-01	1868	1873	ABRE
Os02t0697600-02	435	440	ABRE
Os02t0697600-02	890	897	ABRE
Os02t0697600-02	951	960	ABRE
Os02t0697600-02	1036	1045	ABRE
Os02t0697600-02	1796	1805	ABRE
Os02t0697600-02	1799	1804	ABRE
Os02t0698800-01	33	38	ABRE
Os02t0698800-01	1520	1525	ABRE
Os02t0699600-01	600	609	ABRE
Os02t0699600-01	602	607	ABRE
Os02t0700600-01	196	201	ABRE
Os02t0700600-01	433	440	ABRE
Os02t0700600-01	561	567	ABRE
Os02t0700600-01	562	567	ABRE
Os02t0700600-01	1201	1208	ABRE
Os02t0700600-01	1543	1552	ABRE
Os02t0700600-02	192	197	ABRE
Os02t0700600-02	429	436	ABRE
Os02t0700600-02	557	563	ABRE
Os02t0700600-02	558	563	ABRE
Os02t0700600-02	1197	1204	ABRE
Os02t0700600-02	1539	1548	ABRE
Os02t0700600-03	1373	1378	ABRE
Os02t0700600-04	1064	1069	ABRE
Os02t0700600-04	1856	1861	ABRE
Os02t0700600-05	220	225	ABRE
Os02t0702000-01	1108	1113	ABRE
Os02t0702000-01	1675	1680	ABRE
Os03t0152000-01	182	187	ABRE
Os03t0152000-01	660	665	ABRE
Os03t0152000-01	725	731	ABRE
Os03t0152000-01	726	731	ABRE
Os03t0152000-01	807	812	ABRE
Os03t0152000-01	969	974	ABRE
Os03t0152000-01	1054	1062	ABRE
Os03t0152000-01	1056	1061	ABRE
Os03t0152000-01	1074	1079	ABRE
Os03t0152000-01	1150	1155	ABRE
Os03t0152000-01	1229	1234	ABRE
Os03t0152000-01	1419	1424	ABRE
Os03t0152000-01	1452	1457	ABRE
Os03t0152000-01	1674	1683	ABRE
Os03t0152000-01	1676	1682	ABRE
Os03t0152000-01	1677	1682	ABRE
Os03t0152000-01	1698	1705	ABRE
Os03t0152400-01	122	127	ABRE
Os03t0152400-01	217	222	ABRE
Os03t0152400-01	873	882	ABRE
Os03t0152400-01	943	948	ABRE
Os03t0152400-01	1106	1111	ABRE
Os03t0152400-01	1709	1718	ABRE
Os03t0152700-01	1938	1943	ABRE
Os03t0153900-01	223	228	ABRE
Os03t0153900-01	234	239	ABRE
Os03t0153900-01	245	251	ABRE
Os03t0153900-01	246	251	ABRE
Os03t0153900-01	273	282	ABRE
Os03t0153900-01	275	281	ABRE
Os03t0153900-01	276	281	ABRE
Os03t0153900-01	566	571	ABRE
Os03t0153900-01	993	1000	ABRE
Os03t0153900-01	1638	1643	ABRE
Os03t0154000-01	113	118	ABRE
Os03t0154000-01	342	347	ABRE
Os03t0154000-01	524	529	ABRE
Os03t0154000-01	1849	1854	ABRE
Os03t0154000-01	1882	1889	ABRE
Os03t0156700-01	133	138	ABRE
Os03t0156700-01	1127	1133	ABRE
Os03t0156700-01	1128	1133	ABRE
Os03t0156700-01	1145	1150	ABRE
Os03t0156700-01	1707	1712	ABRE
Os03t0156700-01	1843	1852	ABRE
Os03t0157300-01	1	7	ABRE
Os03t0157300-01	2	7	ABRE
Os03t0157300-01	44	50	ABRE
Os03t0157300-01	45	50	ABRE
Os03t0157300-01	707	714	ABRE
Os03t0157300-01	921	926	ABRE
Os03t0157300-01	1320	1325	ABRE
Os03t0157300-01	1494	1499	ABRE
Os03t0157300-01	1512	1517	ABRE
Os03t0157300-02	483	490	ABRE
Os03t0157300-02	697	702	ABRE
Os03t0157300-02	1096	1101	ABRE
Os03t0157300-02	1270	1275	ABRE
Os03t0157300-02	1288	1293	ABRE
Os03t0157300-02	1812	1821	ABRE
Os03t0212800-01	677	687	ABRE
Os03t0212800-01	680	685	ABRE
Os03t0212800-01	853	858	ABRE
Os03t0212800-01	874	879	ABRE
Os03t0212800-01	1814	1821	ABRE
Os03t0215000-01	1304	1309	ABRE
Os03t0215000-01	1943	1948	ABRE
Os03t0215000-02	1191	1196	ABRE
Os03t0215000-02	1830	1835	ABRE
Os03t0215000-03	109	114	ABRE
Os03t0215000-03	748	753	ABRE
Os03t0215000-03	1086	1093	ABRE
Os03t0215000-03	1715	1720	ABRE
Os03t0215000-03	1918	1925	ABRE
Os03t0215000-03	1936	1941	ABRE
Os03t0218400-01	22	27	ABRE
Os03t0218400-01	136	141	ABRE
Os03t0218400-01	393	398	ABRE
Os03t0218400-01	423	433	ABRE
Os03t0218400-01	426	431	ABRE
Os03t0218400-01	645	650	ABRE
Os03t0218400-01	1276	1281	ABRE
Os03t0218400-01	1894	1903	ABRE
Os03t0218400-01	1896	1902	ABRE
Os03t0218400-01	1897	1902	ABRE
Os03t0218500-01	1741	1750	ABRE
Os03t0218500-01	1744	1749	ABRE
Os03t0219100-01	940	945	ABRE
Os03t0219700-01	980	985	ABRE
Os03t0219700-01	1135	1140	ABRE
Os03t0219700-01	1202	1207	ABRE
Os03t0219700-01	1556	1563	ABRE
Os03t0220700-01	372	377	ABRE
Os03t0220700-01	383	388	ABRE
Os03t0220700-01	413	418	ABRE
Os03t0220700-01	424	429	ABRE
Os03t0220700-01	435	440	ABRE
Os03t0220700-01	1622	1628	ABRE
Os03t0220700-01	1623	1628	ABRE
Os03t0220700-01	1709	1714	ABRE
Os03t0220700-01	1720	1725	ABRE
Os03t0220700-01	1761	1766	ABRE
Os03t0220700-02	372	377	ABRE
Os03t0220700-02	383	388	ABRE
Os03t0220700-02	413	418	ABRE
Os03t0220700-02	424	429	ABRE
Os03t0220700-02	435	440	ABRE
Os03t0220700-02	1622	1628	ABRE
Os03t0220700-02	1623	1628	ABRE
Os03t0220700-02	1709	1714	ABRE
Os03t0220700-02	1720	1725	ABRE
Os03t0220700-02	1761	1766	ABRE
Os03t0221200-01	1656	1661	ABRE
Os03t0221200-01	1816	1823	ABRE
Os03t0221700-02	1346	1351	ABRE
Os03t0221700-02	1829	1834	ABRE
Os03t0266900-02	1208	1217	ABRE
Os03t0266900-02	1314	1319	ABRE
Os03t0266900-02	1327	1336	ABRE
Os03t0266900-02	1329	1335	ABRE
Os03t0266900-02	1330	1335	ABRE
Os03t0266900-02	1498	1507	ABRE
Os03t0266900-02	1500	1505	ABRE
Os03t0267000-01	1212	1221	ABRE
Os03t0267000-01	1318	1323	ABRE
Os03t0267000-01	1331	1340	ABRE
Os03t0267000-01	1333	1339	ABRE
Os03t0267000-01	1334	1339	ABRE
Os03t0267000-01	1481	1490	ABRE
Os03t0267000-01	1483	1488	ABRE
Os03t0267800-01	57	66	ABRE
Os03t0267800-01	59	65	ABRE
Os03t0267800-01	60	65	ABRE
Os03t0267800-01	207	216	ABRE
Os03t0267800-01	209	215	ABRE
Os03t0267800-01	210	215	ABRE
Os03t0267800-01	1747	1754	ABRE
Os03t0268600-01	934	939	ABRE
Os03t0268600-01	1010	1015	ABRE
Os03t0268600-01	1389	1395	ABRE
Os03t0268600-01	1390	1395	ABRE
Os03t0268600-01	1596	1601	ABRE
Os03t0268600-01	1686	1694	ABRE
Os03t0268600-01	1687	1692	ABRE
Os03t0268600-01	1832	1837	ABRE
Os03t0268600-01	1856	1862	ABRE
Os03t0268600-01	1857	1862	ABRE
Os03t0268600-01	1902	1907	ABRE
Os03t0268600-01	1919	1929	ABRE
Os03t0268600-01	1928	1933	ABRE
Os03t0270500-01	89	95	ABRE
Os03t0270500-01	90	95	ABRE
Os03t0270500-01	267	272	ABRE
Os03t0270500-01	397	402	ABRE
Os03t0270500-01	752	757	ABRE
Os03t0270500-01	1052	1057	ABRE
Os03t0270500-01	1213	1218	ABRE
Os03t0270500-01	1595	1600	ABRE
Os03t0270500-01	1653	1658	ABRE
Os03t0270500-01	1889	1898	ABRE
Os03t0270500-01	1891	1897	ABRE
Os03t0270500-01	1892	1897	ABRE
Os03t0277300-01	395	404	ABRE
Os03t0277300-01	624	629	ABRE
Os03t0277300-01	634	640	ABRE
Os03t0277300-01	635	640	ABRE
Os03t0277300-01	1733	1738	ABRE
Os03t0277700-01	704	713	ABRE
Os03t0277700-01	706	712	ABRE
Os03t0277700-01	707	712	ABRE
Os03t0277700-01	718	723	ABRE
Os03t0279200-01	1528	1533	ABRE
Os03t0279400-01	258	264	ABRE
Os03t0279400-01	259	264	ABRE
Os03t0279400-01	405	410	ABRE
Os03t0279400-01	1863	1872	ABRE
Os03t0279400-02	250	256	ABRE
Os03t0279400-02	251	256	ABRE
Os03t0279400-02	397	402	ABRE
Os03t0279400-02	1855	1864	ABRE
Os03t0570100-01	19	24	ABRE
Os03t0570100-01	1072	1079	ABRE
Os03t0571900-01	130	139	ABRE
Os03t0571900-01	132	138	ABRE
Os03t0571900-01	133	138	ABRE
Os03t0571900-01	1498	1504	ABRE
Os03t0571900-01	1499	1504	ABRE
Os03t0687000-01	41	47	ABRE
Os03t0687000-01	42	47	ABRE
Os03t0687000-01	121	130	ABRE
Os03t0687000-01	169	175	ABRE
Os03t0687000-01	170	175	ABRE
Os03t0687000-01	1366	1371	ABRE
Os03t0687000-01	1511	1516	ABRE
Os03t0687000-01	1713	1718	ABRE
Os03t0687000-02	37	43	ABRE
Os03t0687000-02	38	43	ABRE
Os03t0687000-02	117	126	ABRE
Os03t0687000-02	165	171	ABRE
Os03t0687000-02	166	171	ABRE
Os03t0687000-02	1362	1367	ABRE
Os03t0687000-02	1507	1512	ABRE
Os03t0687000-02	1709	1714	ABRE
Os03t0692700-01	915	920	ABRE
Os03t0692700-03	907	912	ABRE
Os03t0692700-04	775	780	ABRE
Os03t0692700-05	773	778	ABRE
Os03t0693800-01	179	184	ABRE
Os03t0693800-01	405	410	ABRE
Os03t0694000-01	146	151	ABRE
Os03t0694000-01	1516	1521	ABRE
Os03t0694000-01	1881	1887	ABRE
Os03t0694000-01	1882	1887	ABRE
Os03t0697200-00	106	115	ABRE
Os03t0697200-00	270	279	ABRE
Os03t0697200-00	308	313	ABRE
Os03t0697200-00	1009	1014	ABRE
Os03t0697200-00	1630	1639	ABRE
Os03t0697200-00	1633	1638	ABRE
Os03t0700700-01	386	391	ABRE
Os03t0700700-01	402	407	ABRE
Os03t0700700-01	587	592	ABRE
Os03t0700700-01	1207	1216	ABRE
Os03t0700700-01	1357	1364	ABRE
Os03t0700700-01	1523	1530	ABRE
Os03t0700700-02	114	119	ABRE
Os03t0700700-02	130	135	ABRE
Os03t0700700-02	315	320	ABRE
Os03t0700700-02	935	944	ABRE
Os03t0700700-02	1085	1092	ABRE
Os03t0700700-02	1251	1258	ABRE
Os03t0700700-02	1836	1845	ABRE
Os03t0700700-03	1168	1175	ABRE
Os03t0700700-04	858	865	ABRE
Os03t0700750-00	1971	1976	ABRE
Os03t0701200-01	315	324	ABRE
Os03t0741400-01	426	431	ABRE
Os03t0741600-00	120	125	ABRE
Os03t0741600-00	1205	1210	ABRE
Os03t0741600-00	1586	1591	ABRE
Os03t0743500-01	224	229	ABRE
Os03t0743500-01	550	555	ABRE
Os03t0743500-01	1339	1344	ABRE
Os03t0743500-01	1640	1645	ABRE
Os03t0743500-02	133	138	ABRE
Os03t0743500-02	459	464	ABRE
Os03t0743500-02	1248	1253	ABRE
Os03t0743500-02	1549	1554	ABRE
Os03t0745100-00	56	65	ABRE
Os03t0745100-00	59	64	ABRE
Os03t0745100-00	767	772	ABRE
Os03t0745100-00	1357	1362	ABRE
Os03t0745100-00	1510	1515	ABRE
Os03t0745100-00	1570	1575	ABRE
Os03t0802500-01	35	40	ABRE
Os03t0802500-01	827	832	ABRE
Os03t0802500-01	1143	1148	ABRE
Os03t0802500-01	1513	1518	ABRE
Os03t0802900-01	329	336	ABRE
Os03t0802900-01	394	400	ABRE
Os03t0802900-01	395	400	ABRE
Os03t0802900-01	1372	1377	ABRE
Os03t0802900-01	1541	1546	ABRE
Os03t0802900-01	1879	1888	ABRE
Os03t0805400-01	559	564	ABRE
Os03t0805400-01	1714	1721	ABRE
Os03t0805400-01	1938	1944	ABRE
Os03t0805400-01	1939	1944	ABRE
Os03t0805400-01	1982	1991	ABRE
Os03t0805400-02	418	423	ABRE
Os03t0805400-02	1573	1580	ABRE
Os03t0805400-02	1797	1803	ABRE
Os03t0805400-02	1798	1803	ABRE
Os03t0805400-02	1841	1850	ABRE
Os03t0805400-03	79	86	ABRE
Os03t0805400-03	303	309	ABRE
Os03t0805400-03	304	309	ABRE
Os03t0805400-03	347	356	ABRE
Os03t0805766-00	394	401	ABRE
Os03t0805766-00	1820	1825	ABRE
Os03t0807000-01	190	195	ABRE
Os03t0807000-01	1948	1954	ABRE
Os03t0807000-01	1949	1954	ABRE
Os03t0807700-01	1118	1123	ABRE
Os03t0807700-01	1151	1156	ABRE
Os03t0807700-02	383	388	ABRE
Os03t0807700-02	416	421	ABRE
Os03t0808100-02	1334	1339	ABRE
Os03t0808100-02	1366	1371	ABRE
Os03t0808600-01	47	52	ABRE
Os03t0808600-01	682	688	ABRE
Os03t0808600-01	683	688	ABRE
Os03t0809000-01	681	687	ABRE
Os03t0809000-01	682	687	ABRE
Os03t0809000-01	688	693	ABRE
Os03t0809000-01	1262	1268	ABRE
Os03t0809000-01	1263	1268	ABRE
Os03t0811100-01	103	112	ABRE
Os03t0811100-01	105	111	ABRE
Os03t0811100-01	106	111	ABRE
Os03t0811100-01	116	122	ABRE
Os03t0811100-01	117	122	ABRE
Os03t0811100-02	492	497	ABRE
Os03t0811100-02	1389	1394	ABRE
Os03t0812000-01	344	349	ABRE
Os03t0812000-01	924	929	ABRE
Os03t0812000-01	1754	1759	ABRE
Os03t0815200-01	715	724	ABRE
Os03t0815200-01	717	723	ABRE
Os03t0815200-01	718	723	ABRE
Os03t0815200-01	912	918	ABRE
Os03t0815200-01	913	918	ABRE
Os03t0815200-01	1315	1320	ABRE
Os03t0815200-01	1373	1382	ABRE
Os03t0815200-01	1376	1381	ABRE
Os03t0815200-01	1680	1685	ABRE
Os03t0815200-01	1914	1920	ABRE
Os03t0815200-01	1915	1920	ABRE
Os03t0815200-04	537	543	ABRE
Os03t0815200-04	538	543	ABRE
Os03t0815400-01	632	638	ABRE
Os03t0815400-01	633	638	ABRE
Os03t0815400-01	867	872	ABRE
Os03t0815400-01	1169	1178	ABRE
Os03t0815400-01	1171	1176	ABRE
Os03t0815400-01	1232	1237	ABRE
Os03t0815400-01	1634	1640	ABRE
Os03t0815400-01	1635	1640	ABRE
Os03t0815400-01	1827	1836	ABRE
Os03t0815400-01	1829	1835	ABRE
Os03t0815400-01	1830	1835	ABRE
Os04t0298700-01	863	868	ABRE
Os04t0298700-01	1438	1443	ABRE
Os04t0298700-01	1596	1601	ABRE
Os04t0301700-01	1445	1450	ABRE
Os04t0301700-01	1485	1490	ABRE
Os04t0301700-01	1560	1569	ABRE
Os04t0301700-01	1646	1656	ABRE
Os04t0301700-01	1648	1653	ABRE
Os04t0304200-01	680	687	ABRE
Os04t0304200-01	806	811	ABRE
Os04t0304200-01	1231	1236	ABRE
Os04t0304200-01	1867	1876	ABRE
Os04t0304200-02	468	475	ABRE
Os04t0304200-02	594	599	ABRE
Os04t0304200-02	1019	1024	ABRE
Os04t0304200-02	1655	1664	ABRE
Os04t0306400-01	1361	1366	ABRE
Os04t0306400-01	1703	1708	ABRE
Os04t0306400-01	1937	1944	ABRE
Os04t0423800-01	395	402	ABRE
Os04t0423800-01	1724	1729	ABRE
Os04t0569900-01	560	565	ABRE
Os04t0569900-02	1690	1695	ABRE
Os04t0572500-00	1928	1933	ABRE
Os04t0572500-00	1972	1977	ABRE
Os04t0573000-01	378	383	ABRE
Os04t0573000-01	993	999	ABRE
Os04t0573000-01	994	999	ABRE
Os04t0573000-01	1590	1595	ABRE
Os04t0573900-01	511	516	ABRE
Os04t0573900-01	635	640	ABRE
Os04t0573900-01	1752	1757	ABRE
Os04t0573900-01	1794	1799	ABRE
Os04t0573900-02	412	417	ABRE
Os04t0573900-02	536	541	ABRE
Os04t0573900-02	1653	1658	ABRE
Os04t0573900-02	1695	1700	ABRE
Os04t0573900-03	412	417	ABRE
Os04t0573900-03	536	541	ABRE
Os04t0573900-03	1653	1658	ABRE
Os04t0573900-03	1695	1700	ABRE
Os04t0578000-01	1853	1858	ABRE
Os04t0578600-01	669	676	ABRE
Os04t0578600-01	1983	1988	ABRE
Os04t0578600-02	674	681	ABRE
Os04t0578600-02	1988	1993	ABRE
Os04t0579700-01	130	135	ABRE
Os04t0579700-01	1304	1310	ABRE
Os04t0579700-01	1305	1310	ABRE
Os04t0579700-01	1702	1707	ABRE
Os04t0579700-01	1796	1801	ABRE
Os05t0166300-01	95	104	ABRE
Os05t0166300-01	138	147	ABRE
Os05t0166600-00	1386	1395	ABRE
Os05t0169700-00	292	297	ABRE
Os05t0169700-00	1511	1516	ABRE
Os05t0169700-00	1563	1568	ABRE
Os05t0171200-01	668	673	ABRE
Os05t0171200-01	702	708	ABRE
Os05t0171200-01	703	708	ABRE
Os05t0171200-01	1197	1202	ABRE
Os05t0171200-01	1892	1901	ABRE
Os05t0171200-01	1934	1939	ABRE
Os05t0171900-01	481	487	ABRE
Os05t0171900-01	482	487	ABRE
Os05t0171900-01	1259	1264	ABRE
Os05t0171900-01	1928	1933	ABRE
Os05t0171900-01	1936	1945	ABRE
Os05t0171900-01	1938	1944	ABRE
Os05t0171900-01	1939	1944	ABRE
Os05t0171900-02	479	485	ABRE
Os05t0171900-02	480	485	ABRE
Os05t0171900-02	1257	1262	ABRE
Os05t0171900-02	1926	1931	ABRE
Os05t0171900-02	1934	1943	ABRE
Os05t0171900-02	1936	1942	ABRE
Os05t0171900-02	1937	1942	ABRE
Os05t0199100-01	317	324	ABRE
Os05t0199100-01	1508	1513	ABRE
Os05t0200400-01	148	154	ABRE
Os05t0200400-01	149	154	ABRE
Os05t0200400-01	1962	1967	ABRE
Os05t0202800-00	618	623	ABRE
Os05t0202800-00	762	767	ABRE
Os05t0202800-00	952	957	ABRE
Os05t0202800-00	1511	1520	ABRE
Os05t0209500-01	247	256	ABRE
Os05t0209600-01	496	502	ABRE
Os05t0209600-01	497	502	ABRE
Os05t0209600-01	1831	1836	ABRE
Os05t0210500-00	557	564	ABRE
Os05t0210500-00	1571	1576	ABRE
Os05t0210600-01	1646	1651	ABRE
Os05t0210600-01	1807	1812	ABRE
Os05t0229475-00	705	710	ABRE
Os05t0232200-01	47	52	ABRE
Os05t0232200-01	1290	1295	ABRE
Os05t0298200-01	188	195	ABRE
Os05t0298200-01	476	481	ABRE
Os05t0298200-01	613	618	ABRE
Os05t0298200-01	783	792	ABRE
Os05t0298200-01	785	791	ABRE
Os05t0298200-01	786	791	ABRE
Os05t0298200-01	815	821	ABRE
Os05t0298200-01	816	821	ABRE
Os05t0298200-01	1760	1765	ABRE
Os05t0298200-02	440	445	ABRE
Os05t0298200-02	989	994	ABRE
Os05t0299500-01	1047	1052	ABRE
Os05t0299500-01	1478	1487	ABRE
Os05t0299500-01	1481	1486	ABRE
Os05t0402700-01	1610	1617	ABRE
Os05t0402700-01	1668	1673	ABRE
Os05t0402900-01	379	388	ABRE
Os05t0402900-01	1121	1130	ABRE
Os05t0402900-01	1637	1643	ABRE
Os05t0402900-01	1638	1643	ABRE
Os05t0402900-01	1902	1911	ABRE
Os05t0442700-01	243	248	ABRE
Os05t0442700-01	1779	1784	ABRE
Os05t0442700-01	1973	1982	ABRE
Os05t0444200-01	1516	1521	ABRE
Os05t0444300-01	687	692	ABRE
Os05t0445100-01	73	78	ABRE
Os05t0445100-01	332	341	ABRE
Os05t0445100-01	606	612	ABRE
Os05t0445100-01	607	612	ABRE
Os05t0445100-01	937	943	ABRE
Os05t0445100-01	938	943	ABRE
Os05t0445100-01	1448	1453	ABRE
Os05t0445100-02	349	354	ABRE
Os05t0445100-02	1034	1039	ABRE
Os05t0445100-02	1195	1200	ABRE
Os05t0445100-02	1281	1287	ABRE
Os05t0445100-02	1282	1287	ABRE
Os05t0445100-02	1287	1293	ABRE
Os05t0445100-02	1288	1293	ABRE
Os05t0445100-02	1300	1305	ABRE
Os05t0445100-02	1314	1321	ABRE
Os05t0488600-01	1955	1960	ABRE
Os05t0490800-01	1448	1453	ABRE
Os05t0490900-01	1137	1142	ABRE
Os05t0490900-01	1563	1568	ABRE
Os05t0494200-01	240	245	ABRE
Os05t0494200-01	649	654	ABRE
Os05t0494200-01	686	691	ABRE
Os05t0494200-01	1783	1788	ABRE
Os05t0494200-02	235	240	ABRE
Os05t0494200-02	644	649	ABRE
Os05t0494200-02	681	686	ABRE
Os05t0494200-02	1778	1783	ABRE
Os06t0163300-01	179	184	ABRE
Os06t0163300-01	840	845	ABRE
Os06t0163300-01	1880	1889	ABRE
Os06t0163300-01	1882	1888	ABRE
Os06t0163300-01	1883	1888	ABRE
Os06t0165500-00	1886	1891	ABRE
Os06t0166000-01	558	563	ABRE
Os06t0166000-01	644	653	ABRE
Os06t0166000-01	1268	1273	ABRE
Os06t0166000-01	1345	1354	ABRE
Os06t0166000-01	1931	1937	ABRE
Os06t0166000-01	1932	1937	ABRE
Os06t0166000-02	558	563	ABRE
Os06t0166000-02	644	653	ABRE
Os06t0166000-02	1268	1273	ABRE
Os06t0166000-02	1345	1354	ABRE
Os06t0166000-02	1931	1937	ABRE
Os06t0166000-02	1932	1937	ABRE
Os06t0166500-01	118	126	ABRE
Os06t0166500-01	119	124	ABRE
Os06t0166500-01	810	815	ABRE
Os06t0166500-01	1082	1087	ABRE
Os06t0166500-01	1731	1740	ABRE
Os06t0166500-01	1734	1739	ABRE
Os06t0168000-01	405	410	ABRE
Os06t0168000-01	736	741	ABRE
Os06t0168000-01	976	981	ABRE
Os06t0168000-01	1888	1893	ABRE
Os06t0168000-01	1921	1926	ABRE
Os06t0168500-01	140	145	ABRE
Os06t0168500-01	453	458	ABRE
Os06t0168500-01	652	659	ABRE
Os06t0168600-01	265	270	ABRE
Os06t0168600-01	373	378	ABRE
Os06t0168600-01	406	415	ABRE
Os06t0168600-01	409	414	ABRE
Os06t0168600-01	441	446	ABRE
Os06t0168600-01	481	486	ABRE
Os06t0168600-01	1723	1730	ABRE
Os06t0169001-01	1264	1269	ABRE
Os06t0169001-01	1741	1746	ABRE
Os06t0335500-01	1800	1806	ABRE
Os06t0335500-01	1801	1806	ABRE
Os06t0335500-02	1744	1749	ABRE
Os06t0336200-01	160	167	ABRE
Os06t0336200-02	157	164	ABRE
Os06t0338200-01	331	336	ABRE
Os06t0338200-01	1699	1704	ABRE
Os06t0338700-00	170	175	ABRE
Os06t0343100-01	1834	1839	ABRE
Os07t0158300-01	198	203	ABRE
Os07t0158300-01	1872	1877	ABRE
Os07t0159800-01	329	334	ABRE
Os07t0159800-01	550	555	ABRE
Os07t0159800-01	1018	1023	ABRE
Os07t0159800-01	1582	1590	ABRE
Os07t0159800-01	1584	1589	ABRE
Os07t0159800-01	1633	1638	ABRE
Os07t0159800-01	1744	1749	ABRE
Os07t0159800-01	1861	1866	ABRE
Os07t0159800-02	35	40	ABRE
Os07t0159800-02	256	261	ABRE
Os07t0159800-02	724	729	ABRE
Os07t0159800-02	1288	1296	ABRE
Os07t0159800-02	1290	1295	ABRE
Os07t0159800-02	1339	1344	ABRE
Os07t0159800-02	1450	1455	ABRE
Os07t0159800-02	1567	1572	ABRE
Os07t0162400-01	152	161	ABRE
Os07t0162400-01	1033	1039	ABRE
Os07t0162400-01	1034	1039	ABRE
Os07t0162400-01	1355	1360	ABRE
Os07t0162400-01	1689	1695	ABRE
Os07t0162400-01	1690	1695	ABRE
Os07t0162400-01	1891	1896	ABRE
Os07t0162400-01	1980	1985	ABRE
Os07t0162700-01	278	285	ABRE
Os07t0162700-01	734	739	ABRE
Os07t0162700-01	1181	1186	ABRE
Os07t0162700-01	1489	1494	ABRE
Os07t0162700-01	1494	1500	ABRE
Os07t0162700-01	1495	1500	ABRE
Os07t0164900-01	739	744	ABRE
Os07t0164900-01	1201	1206	ABRE
Os07t0180900-01	1378	1383	ABRE
Os07t0182000-01	143	148	ABRE
Os07t0182000-01	1160	1165	ABRE
Os07t0182000-01	1402	1407	ABRE
Os07t0182000-01	1871	1876	ABRE
Os07t0182100-01	649	654	ABRE
Os07t0182100-01	766	772	ABRE
Os07t0182100-01	767	772	ABRE
Os07t0182100-01	1521	1526	ABRE
Os07t0182100-01	1558	1563	ABRE
Os07t0182100-01	1841	1847	ABRE
Os07t0182100-01	1842	1847	ABRE
Os07t0184800-01	506	511	ABRE
Os07t0184800-01	1887	1896	ABRE
Os07t0186000-02	1480	1485	ABRE
Os07t0186000-02	1636	1641	ABRE
Os07t0192000-01	288	295	ABRE
Os07t0192000-01	1722	1727	ABRE
Os07t0193000-01	1837	1843	ABRE
Os07t0193000-01	1838	1843	ABRE
Os07t0195100-01	738	744	ABRE
Os07t0195100-01	739	744	ABRE
Os07t0195100-02	671	677	ABRE
Os07t0195100-02	672	677	ABRE
Os07t0195300-00	812	819	ABRE
Os07t0195300-00	1316	1321	ABRE
Os07t0195300-00	1879	1884	ABRE
Os07t0195300-00	1917	1922	ABRE
Os07t0196300-01	199	204	ABRE
Os07t0196300-01	420	429	ABRE
Os07t0196300-01	790	795	ABRE
Os07t0196300-01	967	972	ABRE
Os07t0201300-00	105	111	ABRE
Os07t0201300-00	106	111	ABRE
Os07t0201300-00	960	965	ABRE
Os07t0204900-01	605	610	ABRE
Os07t0204900-01	615	621	ABRE
Os07t0204900-01	616	621	ABRE
Os07t0204900-01	828	833	ABRE
Os07t0204900-01	1724	1729	ABRE
Os07t0204900-02	374	379	ABRE
Os07t0204900-02	816	821	ABRE
Os07t0204900-02	941	950	ABRE
Os07t0204900-02	1622	1628	ABRE
Os07t0204900-02	1623	1628	ABRE
Os07t0204900-03	110	116	ABRE
Os07t0204900-03	111	116	ABRE
Os07t0205500-01	813	820	ABRE
Os07t0205500-01	1170	1175	ABRE
Os07t0205500-01	1541	1546	ABRE
Os07t0206700-01	1460	1465	ABRE
Os07t0206700-01	1641	1646	ABRE
Os07t0206700-02	1460	1465	ABRE
Os07t0206700-02	1641	1646	ABRE
Os07t0207100-01	1524	1529	ABRE
Os07t0230500-00	1283	1288	ABRE
Os07t0232800-01	426	431	ABRE
Os07t0232800-01	662	667	ABRE
Os07t0232800-02	455	460	ABRE
Os07t0232800-02	691	696	ABRE
Os07t0235200-01	1334	1339	ABRE
Os07t0235200-01	1477	1486	ABRE
Os07t0235200-01	1479	1484	ABRE
Os07t0235200-02	1323	1328	ABRE
Os07t0235200-02	1466	1475	ABRE
Os07t0235200-02	1468	1473	ABRE
Os07t0241500-01	1834	1843	ABRE
Os07t0241500-01	1836	1841	ABRE
Os07t0241500-01	1914	1919	ABRE
Os07t0241500-01	1934	1939	ABRE
Os07t0241500-01	1943	1952	ABRE
Os07t0241500-01	1945	1951	ABRE
Os07t0241500-01	1946	1951	ABRE
Os07t0431160-00	1159	1164	ABRE
Os07t0431160-00	1259	1264	ABRE
Os07t0431160-00	1335	1340	ABRE
Os07t0431160-00	1733	1738	ABRE
Os07t0443500-00	290	295	ABRE
Os08t0137800-01	945	950	ABRE
Os08t0137800-01	1797	1802	ABRE
Os08t0137900-01	598	603	ABRE
Os08t0137900-01	719	724	ABRE
Os08t0137900-01	1811	1817	ABRE
Os08t0137900-01	1812	1817	ABRE
Os08t0137900-01	1855	1864	ABRE
Os08t0138200-00	508	513	ABRE
Os08t0138200-00	732	737	ABRE
Os08t0139200-01	40	45	ABRE
Os08t0139200-01	63	68	ABRE
Os08t0139200-01	1252	1257	ABRE
Os08t0140300-01	570	575	ABRE
Os08t0141400-01	869	875	ABRE
Os08t0141400-01	870	875	ABRE
Os08t0141400-01	1000	1009	ABRE
Os08t0141400-01	1038	1043	ABRE
Os08t0141400-01	1807	1814	ABRE
Os08t0141400-01	1869	1874	ABRE
Os08t0143700-01	917	922	ABRE
Os08t0148600-01	285	294	ABRE
Os08t0148600-01	401	406	ABRE
Os08t0148600-01	914	919	ABRE
Os08t0148600-02	285	294	ABRE
Os08t0148600-02	401	406	ABRE
Os08t0148600-02	914	919	ABRE
Os08t0230800-01	240	245	ABRE
Os08t0234000-01	101	106	ABRE
Os08t0234000-01	1346	1355	ABRE
Os08t0234000-02	155	164	ABRE
Os08t0236400-00	420	426	ABRE
Os08t0236400-00	421	426	ABRE
Os08t0236400-00	1403	1408	ABRE
Os08t0236400-00	1725	1734	ABRE
Os08t0236400-00	1878	1883	ABRE
Os08t0237000-01	1498	1503	ABRE
Os08t0237000-01	1779	1788	ABRE
Os08t0237000-01	1781	1786	ABRE
Os08t0267300-00	1268	1273	ABRE
Os08t0269700-01	327	332	ABRE
Os08t0360100-01	454	459	ABRE
Os08t0360100-01	521	526	ABRE
Os08t0360100-01	578	583	ABRE
Os08t0360100-01	1736	1742	ABRE
Os08t0360100-01	1737	1742	ABRE
Os08t0360100-01	1782	1787	ABRE
Os08t0395700-01	712	719	ABRE
Os08t0395700-01	1803	1808	ABRE
Os08t0395800-01	310	319	ABRE
Os08t0395800-01	312	318	ABRE
Os08t0395800-01	313	318	ABRE
Os08t0395800-01	797	803	ABRE
Os08t0395800-01	798	803	ABRE
Os08t0395800-01	1138	1143	ABRE
Os08t0398400-01	298	303	ABRE
Os08t0403300-00	1663	1669	ABRE
Os08t0403300-00	1664	1669	ABRE
Os08t0404500-01	1192	1201	ABRE
Os08t0404500-01	1195	1200	ABRE
Os08t0404500-01	1343	1348	ABRE
Os08t0404500-01	1545	1550	ABRE
Os08t0404500-02	1124	1133	ABRE
Os08t0404500-02	1127	1132	ABRE
Os08t0404500-02	1275	1280	ABRE
Os08t0404500-02	1477	1482	ABRE
Os08t0404900-00	725	731	ABRE
Os08t0404900-00	726	731	ABRE
Os08t0404900-00	1491	1497	ABRE
Os08t0404900-00	1492	1497	ABRE
Os08t0404900-00	1829	1834	ABRE
Os08t0407600-01	48	54	ABRE
Os08t0407600-01	49	54	ABRE
Os08t0407600-01	635	641	ABRE
Os08t0407600-01	636	641	ABRE
Os08t0407600-01	1904	1909	ABRE
Os08t0408500-01	273	278	ABRE
Os08t0408500-01	1578	1583	ABRE
Os08t0408500-01	1685	1690	ABRE
Os08t0408500-01	1695	1704	ABRE
Os08t0408500-01	1697	1703	ABRE
Os08t0408500-01	1698	1703	ABRE
Os08t0408500-01	1740	1749	ABRE
Os08t0408500-01	1742	1748	ABRE
Os08t0408500-01	1743	1748	ABRE
Os08t0408500-01	1762	1771	ABRE
Os08t0408500-01	1764	1770	ABRE
Os08t0408500-01	1765	1770	ABRE
Os08t0410500-01	1441	1446	ABRE
Os08t0410500-01	1457	1462	ABRE
Os09t0463300-01	205	214	ABRE
Os09t0463300-01	223	230	ABRE
Os09t0463300-01	580	587	ABRE
Os09t0463300-02	1484	1489	ABRE
Os09t0464000-01	839	845	ABRE
Os09t0464000-01	840	845	ABRE
Os09t0464000-01	1056	1061	ABRE
Os09t0464000-01	1331	1336	ABRE
Os09t0464000-01	1934	1940	ABRE
Os09t0464000-01	1935	1940	ABRE
Os09t0464000-02	710	716	ABRE
Os09t0464000-02	711	716	ABRE
Os09t0464000-02	927	932	ABRE
Os09t0464000-02	1202	1207	ABRE
Os09t0464000-02	1805	1811	ABRE
Os09t0464000-02	1806	1811	ABRE
Os09t0467300-01	18	23	ABRE
Os09t0467300-01	1107	1112	ABRE
Os09t0467300-01	1169	1174	ABRE
Os09t0467300-02	16	21	ABRE
Os09t0467300-02	1105	1110	ABRE
Os09t0467300-02	1167	1172	ABRE
Os09t0467400-02	521	526	ABRE
Os09t0467400-02	1251	1256	ABRE
Os09t0467400-02	1898	1903	ABRE
Os09t0467400-03	132	137	ABRE
Os09t0467400-03	448	457	ABRE
Os09t0467400-03	736	745	ABRE
Os09t0467400-03	1259	1264	ABRE
Os09t0467400-03	1542	1547	ABRE
Os09t0467400-03	1553	1558	ABRE
Os09t0467400-03	1926	1935	ABRE
Os09t0468000-01	578	583	ABRE
Os09t0468000-01	998	1003	ABRE
Os09t0468000-01	1506	1515	ABRE
Os09t0468000-01	1858	1867	ABRE
Os09t0468000-01	1860	1865	ABRE
Os09t0468000-01	1929	1935	ABRE
Os09t0468000-01	1930	1935	ABRE
Os09t0468300-00	632	638	ABRE
Os09t0468300-00	633	638	ABRE
Os09t0468300-00	745	750	ABRE
Os09t0468300-00	923	928	ABRE
Os09t0468300-00	1005	1012	ABRE
Os09t0468900-01	217	223	ABRE
Os09t0468900-01	218	223	ABRE
Os09t0468900-01	354	359	ABRE
Os09t0468900-01	367	376	ABRE
Os09t0468900-01	511	516	ABRE
Os09t0468900-01	554	560	ABRE
Os09t0468900-01	555	560	ABRE
Os09t0468900-01	776	781	ABRE
Os09t0468900-01	1054	1059	ABRE
Os09t0468900-01	1893	1898	ABRE
Os09t0468900-01	1918	1923	ABRE
Os09t0489500-01	196	202	ABRE
Os09t0489500-01	197	202	ABRE
Os09t0490400-00	656	661	ABRE
Os09t0490400-00	955	964	ABRE
Os09t0490400-00	957	963	ABRE
Os09t0490400-00	958	963	ABRE
Os09t0490400-00	1162	1167	ABRE
Os09t0491740-01	391	396	ABRE
Os09t0491740-01	1940	1945	ABRE
Os09t0491780-00	174	180	ABRE
Os09t0491780-00	175	180	ABRE
Os09t0491780-00	393	398	ABRE
Os09t0491780-00	1180	1185	ABRE
Os09t0491852-01	135	140	ABRE
Os09t0491852-01	1276	1282	ABRE
Os09t0491852-01	1277	1282	ABRE
Os09t0491852-01	1991	2000	ABRE
Os09t0493400-01	90	95	ABRE
Os09t0493400-01	632	641	ABRE
Os09t0493400-01	635	640	ABRE
Os09t0493400-01	707	712	ABRE
Os09t0493400-01	1167	1172	ABRE
Os09t0493400-01	1176	1184	ABRE
Os09t0493400-01	1178	1183	ABRE
Os09t0505300-01	1598	1607	ABRE
Os09t0505300-01	1625	1634	ABRE
Os09t0507800-01	1160	1165	ABRE
Os09t0507800-01	1755	1760	ABRE
Os09t0507800-01	1948	1953	ABRE
Os09t0508000-01	11	16	ABRE
Os09t0509500-00	989	995	ABRE
Os09t0509500-00	990	995	ABRE
Os09t0509500-00	1550	1559	ABRE
Os09t0509500-00	1553	1558	ABRE
Os09t0509500-00	1935	1944	ABRE
Os09t0509500-00	1950	1959	ABRE
Os09t0509500-00	1952	1957	ABRE
Os09t0509700-01	416	421	ABRE
Os09t0509700-01	1911	1916	ABRE
Os09t0509700-01	1934	1939	ABRE
Os09t0511200-00	1071	1077	ABRE
Os09t0511200-00	1072	1077	ABRE
Os09t0511200-00	1086	1092	ABRE
Os09t0511200-00	1087	1092	ABRE
Os09t0511600-01	221	227	ABRE
Os09t0511600-01	222	227	ABRE
Os09t0511600-01	1231	1240	ABRE
Os09t0511600-01	1869	1876	ABRE
Os09t0511600-02	647	654	ABRE
Os09t0511600-02	1668	1677	ABRE
Os09t0511600-02	1671	1676	ABRE
Os09t0511600-02	1704	1709	ABRE
Os09t0511600-03	178	184	ABRE
Os09t0511600-03	179	184	ABRE
Os09t0511600-03	1188	1197	ABRE
Os09t0511600-03	1826	1833	ABRE
Os09t0511600-04	112	118	ABRE
Os09t0511600-04	113	118	ABRE
Os09t0511600-04	1122	1131	ABRE
Os09t0511600-04	1760	1767	ABRE
Os09t0511700-01	592	597	ABRE
Os09t0511700-01	1207	1212	ABRE
Os09t0511700-01	1694	1699	ABRE
Os09t0511700-01	1900	1909	ABRE
Os09t0512800-00	376	382	ABRE
Os09t0512800-00	377	382	ABRE
Os09t0512800-00	453	459	ABRE
Os09t0512800-00	454	459	ABRE
Os09t0513100-01	259	264	ABRE
Os09t0513100-01	1530	1539	ABRE
Os09t0513100-01	1533	1538	ABRE
Os09t0513100-01	1627	1632	ABRE
Os09t0513100-01	1773	1782	ABRE
Os09t0513100-01	1775	1781	ABRE
Os09t0513100-01	1776	1781	ABRE
Os09t0513100-01	1927	1932	ABRE
Os09t0513100-02	117	126	ABRE
Os09t0513100-02	119	125	ABRE
Os09t0513100-02	120	125	ABRE
Os09t0513100-02	271	276	ABRE
Os09t0513100-02	396	405	ABRE
Os09t0513100-02	827	832	ABRE
Os09t0513200-00	885	894	ABRE
Os09t0513200-00	888	893	ABRE
Os10t0204400-01	358	367	ABRE
Os10t0204400-01	360	365	ABRE
Os10t0204400-01	1282	1287	ABRE
Os10t0204400-01	1658	1663	ABRE
Os10t0204400-01	1676	1682	ABRE
Os10t0204400-01	1677	1682	ABRE
Os10t0204400-01	1743	1748	ABRE
Os10t0206800-01	352	358	ABRE
Os10t0206800-01	353	358	ABRE
Os10t0206800-01	714	719	ABRE
Os10t0206800-01	1053	1062	ABRE
Os10t0206800-01	1056	1061	ABRE
Os10t0206800-01	1101	1106	ABRE
Os10t0206800-01	1238	1243	ABRE
Os10t0206800-01	1280	1285	ABRE
Os10t0206800-01	1679	1684	ABRE
Os10t0206800-02	71	77	ABRE
Os10t0206800-02	72	77	ABRE
Os10t0206800-02	433	438	ABRE
Os10t0206800-02	772	781	ABRE
Os10t0206800-02	775	780	ABRE
Os10t0206800-02	820	825	ABRE
Os10t0206800-02	957	962	ABRE
Os10t0206800-02	999	1004	ABRE
Os10t0206800-02	1398	1403	ABRE
Os10t0206800-02	1775	1780	ABRE
Os10t0329400-00	200	206	ABRE
Os10t0329400-00	201	206	ABRE
Os10t0329400-00	745	750	ABRE
Os10t0330000-01	1314	1321	ABRE
Os10t0330000-01	1936	1941	ABRE
Os10t0333700-00	784	789	ABRE
Os10t0333700-00	909	914	ABRE
Os10t0333700-00	1435	1440	ABRE
Os10t0335000-01	117	122	ABRE
Os10t0335000-01	361	366	ABRE
Os10t0335000-01	504	509	ABRE
Os11t0116900-01	751	756	ABRE
Os11t0116900-01	1317	1326	ABRE
Os11t0116900-01	1500	1505	ABRE
Os11t0117400-01	879	884	ABRE
Os11t0117600-01	1867	1873	ABRE
Os11t0117600-01	1868	1873	ABRE
Os11t0117900-01	532	541	ABRE
Os11t0117900-01	534	540	ABRE
Os11t0117900-01	535	540	ABRE
Os11t0117900-01	949	954	ABRE
Os11t0117900-01	1458	1463	ABRE
Os11t0119100-01	161	166	ABRE
Os11t0119100-01	188	193	ABRE
Os11t0119100-01	1067	1076	ABRE
Os11t0119100-01	1069	1075	ABRE
Os11t0119100-01	1070	1075	ABRE
Os11t0119100-01	1121	1126	ABRE
Os11t0119100-01	1533	1538	ABRE
Os11t0119100-01	1710	1716	ABRE
Os11t0119100-01	1711	1716	ABRE
Os11t0119100-01	1736	1744	ABRE
Os11t0119100-01	1738	1743	ABRE
Os11t0119100-01	1978	1987	ABRE
Os11t0119100-01	1981	1986	ABRE
Os11t0126900-01	1295	1300	ABRE
Os11t0127600-01	947	956	ABRE
Os11t0127600-01	993	1002	ABRE
Os11t0127600-01	995	1000	ABRE
Os11t0127600-01	1232	1237	ABRE
Os11t0127800-01	632	637	ABRE
Os11t0127800-01	760	769	ABRE
Os11t0127800-01	945	952	ABRE
Os11t0127800-01	1353	1358	ABRE
Os11t0127800-02	572	577	ABRE
Os11t0127800-02	700	709	ABRE
Os11t0127800-02	885	892	ABRE
Os11t0127800-02	1293	1298	ABRE
Os11t0130200-01	236	245	ABRE
Os11t0130200-01	243	248	ABRE
Os11t0130200-01	1322	1327	ABRE
Os11t0130200-01	1551	1556	ABRE
Os11t0130200-01	1911	1916	ABRE
Os11t0130200-01	1920	1925	ABRE
Os11t0526200-01	704	709	ABRE
Os11t0526200-01	1368	1373	ABRE
Os11t0526200-01	1865	1874	ABRE
Os11t0526200-01	1867	1873	ABRE
Os11t0526200-01	1868	1873	ABRE
Os11t0528500-01	86	91	ABRE
Os11t0528500-01	734	739	ABRE
Os11t0528500-01	983	988	ABRE
Os11t0528500-01	1285	1292	ABRE
Os11t0528700-01	1675	1680	ABRE
Os11t0528700-01	1711	1716	ABRE
Os11t0528700-02	1675	1680	ABRE
Os11t0528700-02	1711	1716	ABRE
Os11t0533100-01	184	189	ABRE
Os11t0533100-01	297	304	ABRE
Os11t0533100-01	311	316	ABRE
Os11t0533100-01	403	412	ABRE
Os11t0533100-01	405	411	ABRE
Os11t0533100-01	406	411	ABRE
Os11t0533100-01	709	714	ABRE
Os11t0533100-01	721	726	ABRE
Os11t0533100-01	799	804	ABRE
Os11t0533100-01	910	919	ABRE
Os11t0533100-01	912	918	ABRE
Os11t0533100-01	913	918	ABRE
Os11t0533100-02	152	157	ABRE
Os11t0533100-02	265	272	ABRE
Os11t0533100-02	279	284	ABRE
Os11t0533100-02	371	380	ABRE
Os11t0533100-02	373	379	ABRE
Os11t0533100-02	374	379	ABRE
Os11t0533100-02	677	682	ABRE
Os11t0533100-02	689	694	ABRE
Os11t0533100-02	767	772	ABRE
Os11t0533100-02	878	887	ABRE
Os11t0533100-02	880	886	ABRE
Os11t0533100-02	881	886	ABRE
Os12t0211400-00	501	506	ABRE
Os12t0211400-00	925	930	ABRE
Os12t0211400-00	1115	1121	ABRE
Os12t0211400-00	1116	1121	ABRE
Os12t0211400-00	1307	1312	ABRE
Os12t0211400-00	1955	1964	ABRE
Os12t0211900-01	1813	1818	ABRE
Os12t0218100-01	550	555	ABRE
Os12t0218100-01	558	563	ABRE
Os12t0218100-01	1420	1425	ABRE
Os12t0291100-01	1344	1349	ABRE
Os12t0291100-01	1828	1837	ABRE
Os12t0291100-01	1830	1836	ABRE
Os12t0291100-01	1831	1836	ABRE
Os12t0291100-02	712	717	ABRE
Os12t0291100-02	1196	1205	ABRE
Os12t0291100-02	1198	1204	ABRE
Os12t0291100-02	1199	1204	ABRE
Os12t0291100-02	1428	1433	ABRE
Os12t0291100-03	628	633	ABRE
Os12t0291100-03	1112	1121	ABRE
Os12t0291100-03	1114	1120	ABRE
Os12t0291100-03	1115	1120	ABRE
Os12t0291100-03	1344	1349	ABRE
Os12t0292400-01	111	116	ABRE
Os12t0292400-01	1626	1631	ABRE
Os12t0292400-01	1649	1655	ABRE
Os12t0292400-01	1650	1655	ABRE
Os12t0564100-01	251	256	ABRE
Os12t0564100-01	450	455	ABRE
Os12t0564100-01	945	951	ABRE
Os12t0564100-01	946	951	ABRE
Os12t0564100-01	1553	1562	ABRE
Os12t0564100-02	266	271	ABRE
Os12t0564100-02	465	470	ABRE
Os12t0564100-02	960	966	ABRE
Os12t0564100-02	961	966	ABRE
Os12t0564100-02	1568	1577	ABRE
Os12t0564400-01	322	331	ABRE
Os12t0564400-01	897	906	ABRE
Os12t0564400-01	899	905	ABRE
Os12t0564400-01	900	905	ABRE
Os12t0564400-02	322	331	ABRE
Os12t0564400-02	897	906	ABRE
Os12t0564400-02	899	905	ABRE
Os12t0564400-02	900	905	ABRE
Os12t0567800-01	427	434	ABRE
Os02t0265900-01	1944	1952	ABRE2
Os02t0265900-02	1939	1947	ABRE2
Os02t0265900-03	1895	1903	ABRE2
Os02t0265900-04	1773	1781	ABRE2
Os02t0266800-01	1551	1559	ABRE2
Os03t0153900-01	244	252	ABRE2
Os03t0218400-01	1895	1903	ABRE2
Os03t0220700-01	1621	1629	ABRE2
Os03t0220700-02	1621	1629	ABRE2
Os03t0268600-01	1388	1396	ABRE2
Os03t0277300-01	633	641	ABRE2
Os03t0687000-01	168	176	ABRE2
Os03t0687000-02	164	172	ABRE2
Os03t0809000-01	680	688	ABRE2
Os03t0815200-04	536	544	ABRE2
Os06t0163300-01	1881	1889	ABRE2
Os07t0162400-01	1032	1040	ABRE2
Os09t0491852-01	1275	1283	ABRE2
Os11t0119100-01	1709	1717	ABRE2
Os01t0152000-01	455	461	ABRE3a
Os01t0266800-01	557	563	ABRE3a
Os01t0269000-01	1753	1759	ABRE3a
Os01t0269000-01	1760	1766	ABRE3a
Os01t0269000-01	1988	1994	ABRE3a
Os01t0369700-01	1586	1592	ABRE3a
Os01t0369700-01	1688	1694	ABRE3a
Os01t0369700-03	1545	1551	ABRE3a
Os01t0369700-03	1647	1653	ABRE3a
Os01t0371500-01	1813	1819	ABRE3a
Os01t0393400-00	833	839	ABRE3a
Os01t0444100-00	1644	1650	ABRE3a
Os01t0498300-01	639	645	ABRE3a
Os01t0501700-01	324	330	ABRE3a
Os01t0501700-01	1537	1543	ABRE3a
Os01t0571166-00	264	270	ABRE3a
Os01t0571300-01	150	156	ABRE3a
Os01t0571300-01	251	257	ABRE3a
Os01t0571300-01	976	982	ABRE3a
Os01t0571800-00	1803	1809	ABRE3a
Os01t0606900-01	85	91	ABRE3a
Os01t0606900-01	257	263	ABRE3a
Os01t0606900-01	710	716	ABRE3a
Os01t0608400-01	80	86	ABRE3a
Os01t0608400-01	1328	1334	ABRE3a
Os01t0609000-00	1141	1147	ABRE3a
Os01t0609300-01	771	777	ABRE3a
Os01t0823100-01	515	521	ABRE3a
Os01t0823100-01	1395	1401	ABRE3a
Os01t0823500-01	1486	1492	ABRE3a
Os02t0265900-01	54	60	ABRE3a
Os02t0265900-02	49	55	ABRE3a
Os02t0265900-03	5	11	ABRE3a
Os02t0266000-01	1979	1985	ABRE3a
Os02t0267200-00	480	486	ABRE3a
Os02t0267200-00	1849	1855	ABRE3a
Os02t0269600-00	1002	1008	ABRE3a
Os02t0270200-01	1326	1332	ABRE3a
Os02t0313900-01	788	794	ABRE3a
Os02t0313900-01	1388	1394	ABRE3a
Os02t0551100-01	1626	1632	ABRE3a
[truncated: 54,977 more rows]
